# Supplementary material for: Crystal structure of diethyl 3,3′-[(4-nitro­phen­yl)methyl­ene]bis­(1H-indole-2-carboxyl­ate)
Source: Acta Crystallogr E Crystallogr Commun. 2017 Nov 28;73(Pt 12):1956–8. doi: 10.1107/S2056989017016929 (PMC5730260; doi:10.1107/S2056989017016929)
Supplement: Supplementary file 1 [file e-73-01956-sup1.cif]

##############################################################################
#                                                                            #
# This CIF contains the data in a paper accepted for publication in          #
# Acta Crystallographica Section E. It conforms to the requirements of       #
# Notes for Authors for Acta Crystallographica Section E, and has been       #
# peer reviewed under the auspices of the IUCr Commission on Journals.       #
#                                                                            #
# Full details of the Crystallographic Information File format               #
# are given in the paper "The Crystallographic Information File (CIF):       #
# a New Standard Archive File for Crystallography" by S. R. Hall, F. H.      #
# Allen and I. D. Brown [Acta Cryst. (1991), A47, 655-685].                  #
#                                                                            #
# The current version of the core CIF dictionary is obtainable from          #
# ftp://ftp.iucr.org/pub/cif_core.dic.                                       #
#                                                                            #
# Software is freely available for graphical display of the structure(s)     #
# in this CIF. For information consult the CIF software page                 #
# http://www.iucr.org/resources/cif/software.                                #
#                                                                            #
# This file may be used for bona fide research purposes within the           #
# scientific community so long as proper attribution is given to the journal # 
# article from which it was obtained.                                        #
#                                                                            #
##############################################################################
data_I
_audit_creation_method     SHELXL-97
_chemical_name_systematic
;
Diethyl 3,3'-[(4-nitrophenyl)methylene]bis(1<i>H</i>-indole-2-carboxylate)
;
_chemical_name_common     ?
_chemical_formula_moiety     'C29 H25 N3 O6'
_chemical_formula_sum     'C29 H25 N3 O6'
_chemical_formula_iupac     'C29 H25 N3 O6'
_chemical_formula_weight     511.52
_chemical_melting_point     ?
_symmetry_cell_setting     monoclinic
_symmetry_space_group_name_H-M     'P 21/n'
_symmetry_space_group_name_Hall     '-P 2yn'
loop_
    _symmetry_equiv_pos_as_xyz
    'x, y, z'
    '-x+1/2, y+1/2, -z+1/2'
    '-x, -y, -z'
    'x-1/2, -y-1/2, z-1/2'
_cell_length_a     8.8040(18)
_cell_length_b     15.804(3)
_cell_length_c     18.266(4)
_cell_angle_alpha     90.00
_cell_angle_beta     98.78(3)
_cell_angle_gamma     90.00
_cell_volume     2511.7(9)
_cell_formula_units_Z     4
_cell_measurement_reflns_used     25
_cell_measurement_theta_min     9
_cell_measurement_theta_max     13
_cell_measurement_temperature     293(2)
_exptl_crystal_description     block
_exptl_crystal_colour     colorless
_exptl_crystal_size_max     0.30
_exptl_crystal_size_mid     0.20
_exptl_crystal_size_min     0.10
_exptl_crystal_density_diffrn     1.353
_exptl_crystal_density_meas     ?
_exptl_crystal_density_method     'not measured'
_exptl_crystal_F_000     1072
_exptl_absorpt_coefficient_mu     0.096
_exptl_absorpt_correction_type     psi-scan
_exptl_absorpt_process_details
;
(North <i>et al.</i>,  1968)
;
_exptl_absorpt_correction_T_min     0.9718
_exptl_absorpt_correction_T_max     0.9905
_exptl_special_details     ?
_diffrn_ambient_temperature     293(2)
_diffrn_radiation_type     MoK\a
_diffrn_radiation_wavelength     0.71073
_diffrn_radiation_source     'fine-focus sealed tube'
_diffrn_radiation_monochromator     graphite
_diffrn_measurement_device_type     'Nonius CAD-4'
_diffrn_measurement_method     \w/2\q
_diffrn_detector_area_resol_mean     ?
_diffrn_reflns_number     4925
_diffrn_reflns_av_R_equivalents     0.0432
_diffrn_reflns_av_sigmaI/netI     0.0448
_diffrn_reflns_theta_min     1.71
_diffrn_reflns_theta_max     25.37
_diffrn_reflns_theta_full     25.37
_diffrn_measured_fraction_theta_max     1.000
_diffrn_measured_fraction_theta_full     1.000
_diffrn_reflns_limit_h_min     0
_diffrn_reflns_limit_h_max     10
_diffrn_reflns_limit_k_min     0
_diffrn_reflns_limit_k_max     19
_diffrn_reflns_limit_l_min     -22
_diffrn_reflns_limit_l_max     22
_diffrn_standards_number     3
_diffrn_standards_interval_count     200
_diffrn_standards_interval_time     .
_diffrn_standards_decay_%     1
_refine_special_details
;
 Refinement of F^2^ against ALL reflections.  The weighted R-factor wR and
 goodness of fit S are based on F^2^, conventional R-factors R are based
 on F, with F set to zero for negative F^2^. The threshold expression of
 F^2^ > 2sigma(F^2^) is used only for calculating R-factors(gt) etc. and is
 not relevant to the choice of reflections for refinement.  R-factors based
 on F^2^ are statistically about twice as large as those based on F, and R-
 factors based on ALL data will be even larger.
;
_reflns_number_total     4611
_reflns_number_gt     2963
_reflns_threshold_expression     >2sigma(I)
_refine_ls_structure_factor_coef     Fsqd
_refine_ls_matrix_type     full
_refine_ls_R_factor_all     0.0957
_refine_ls_R_factor_gt     0.0591
_refine_ls_wR_factor_gt     0.1454
_refine_ls_wR_factor_ref     0.1643
_refine_ls_goodness_of_fit_ref     1.000
_refine_ls_restrained_S_all     1.000
_refine_ls_number_reflns     4611
_refine_ls_number_parameters     343
_refine_ls_number_restraints     0
_refine_ls_hydrogen_treatment     constr
_refine_ls_weighting_scheme     calc
_refine_ls_weighting_details
         'calc w=1/[\s^2^(Fo^2^)+(0.0980P)^2^+0.0000P] where P=(Fo^2^+2Fc^2^)/3'
_atom_sites_solution_hydrogens     geom
_atom_sites_solution_primary     direct
_atom_sites_solution_secondary     difmap
_refine_ls_shift/su_max     0.000
_refine_ls_shift/su_mean     0.000
_refine_diff_density_max     0.390
_refine_diff_density_min     -0.280
_refine_ls_extinction_method     none
_refine_ls_extinction_coef     ?
loop_
    _atom_type_symbol
    _atom_type_description
    _atom_type_scat_dispersion_real
    _atom_type_scat_dispersion_imag
    _atom_type_scat_source
    'C' 'C' 0.0033 0.0016
                         'International Tables Vol C Tables 4.2.6.8 and 6.1.1.4'
    'H' 'H' 0.0000 0.0000
                         'International Tables Vol C Tables 4.2.6.8 and 6.1.1.4'
    'N' 'N' 0.0061 0.0033
                         'International Tables Vol C Tables 4.2.6.8 and 6.1.1.4'
    'O' 'O' 0.0106 0.0060
                         'International Tables Vol C Tables 4.2.6.8 and 6.1.1.4'
_computing_data_collection
;
CAD4 EXPRESS (Enraf--Nonius, 1994)
;
_computing_cell_refinement
;
CAD4 EXPRESS (Enraf--Nonius, 1994)
;
_computing_data_reduction
;
XCAD4 (Harms & Wocadlo, 1995)
;
_computing_structure_solution
;
SHELXTL (Sheldrick, 2008)
;
_computing_structure_refinement
;
SHELXTL (Sheldrick, 2008)
;
_computing_molecular_graphics
;
SHELXTL (Sheldrick, 2008)
;
_computing_publication_material
;
SHELXTL (Sheldrick, 2008)
;
loop_
    _atom_site_type_symbol
    _atom_site_label
    _atom_site_fract_x
    _atom_site_fract_y
    _atom_site_fract_z
    _atom_site_U_iso_or_equiv
    _atom_site_adp_type
    _atom_site_calc_flag
    _atom_site_refinement_flags
    _atom_site_occupancy
    _atom_site_symmetry_multiplicity
    _atom_site_disorder_assembly
    _atom_site_disorder_group
    N N1 0.3019(3) 0.33359(18) 0.86721(14) 0.0648(7) Uani d . 1 1 . .
    C C1 0.5958(3) 0.31146(14) 0.60845(12) 0.0395(5) Uani d . 1 1 . .
    H H1A 0.5204 0.3259 0.5650 0.047 Uiso calc R 1 1 . .
    O O1 0.3145(3) 0.27719(17) 0.91181(14) 0.1013(9) Uani d . 1 1 . .
    N N2 0.8861(2) 0.47555(13) 0.58612(12) 0.0517(6) Uani d . 1 1 . .
    H H2A 0.9392 0.5055 0.5600 0.062 Uiso calc R 1 1 . .
    C C2 0.5083(3) 0.31093(14) 0.67433(13) 0.0394(6) Uani d . 1 1 . .
    O O2 0.2403(4) 0.39980(19) 0.87776(15) 0.1199(11) Uani d . 1 1 . .
    N N3 0.6690(2) 0.09119(12) 0.55132(10) 0.0435(5) Uani d . 1 1 . .
    H H3A 0.6407 0.0442 0.5296 0.052 Uiso calc R 1 1 . .
    O O3 0.8106(2) 0.45055(14) 0.43699(10) 0.0729(6) Uani d . 1 1 . .
    C C3 0.4078(3) 0.37605(17) 0.68231(14) 0.0546(7) Uani d . 1 1 . .
    H H3B 0.3864 0.4157 0.6445 0.065 Uiso calc R 1 1 . .
    O O4 0.6050(2) 0.37421(13) 0.45415(9) 0.0626(5) Uani d . 1 1 . .
    C C4 0.3383(3) 0.38418(18) 0.74445(15) 0.0590(7) Uani d . 1 1 . .
    H H4A 0.2725 0.4291 0.7494 0.071 Uiso calc R 1 1 . .
    O O5 0.3605(2) 0.08873(11) 0.49279(11) 0.0597(5) Uani d . 1 1 . .
    C C5 0.3687(3) 0.32430(16) 0.79870(14) 0.0485(6) Uani d . 1 1 . .
    O O6 0.33771(19) 0.22355(10) 0.52526(10) 0.0544(5) Uani d . 1 1 . .
    C C6 0.4600(3) 0.25512(16) 0.79184(14) 0.0488(6) Uani d . 1 1 . .
    H H6A 0.4746 0.2137 0.8284 0.059 Uiso calc R 1 1 . .
    C C7 0.5301(3) 0.24868(15) 0.72855(13) 0.0453(6) Uani d . 1 1 . .
    H H7A 0.5920 0.2023 0.7226 0.054 Uiso calc R 1 1 . .
    C C8 0.7142(3) 0.38043(14) 0.61580(13) 0.0413(6) Uani d . 1 1 . .
    C C9 0.7960(3) 0.41747(15) 0.68231(14) 0.0452(6) Uani d . 1 1 . .
    C C10 0.7929(3) 0.40819(18) 0.75905(14) 0.0569(7) Uani d . 1 1 . .
    H H10A 0.7264 0.3696 0.7760 0.068 Uiso calc R 1 1 . .
    C C11 0.8885(3) 0.45645(19) 0.80769(16) 0.0653(8) Uani d . 1 1 . .
    H H11A 0.8854 0.4506 0.8581 0.078 Uiso calc R 1 1 . .
    C C12 0.9902(3) 0.51407(18) 0.78475(16) 0.0610(8) Uani d . 1 1 . .
    H H12A 1.0526 0.5464 0.8198 0.073 Uiso calc R 1 1 . .
    C C13 0.9999(3) 0.52399(16) 0.71204(16) 0.0553(7) Uani d . 1 1 . .
    H H13A 1.0699 0.5616 0.6966 0.066 Uiso calc R 1 1 . .
    C C14 0.9023(3) 0.47627(15) 0.66117(14) 0.0479(6) Uani d . 1 1 . .
    C C15 0.7728(3) 0.42011(15) 0.55827(13) 0.0437(6) Uani d . 1 1 . .
    C C16 0.7342(3) 0.41604(17) 0.47798(15) 0.0518(7) Uani d . 1 1 . .
    C C17 0.5564(4) 0.3709(3) 0.37461(16) 0.0888(11) Uani d . 1 1 . .
    H H17A 0.5529 0.4278 0.3545 0.107 Uiso calc R 1 1 . .
    H H17B 0.6304 0.3386 0.3519 0.107 Uiso calc R 1 1 . .
    C C18 0.4103(5) 0.3332(3) 0.3575(2) 0.1267(17) Uani d . 1 1 . .
    H H18A 0.3794 0.3330 0.3048 0.190 Uiso calc R 1 1 . .
    H H18B 0.3372 0.3649 0.3804 0.190 Uiso calc R 1 1 . .
    H H18C 0.4147 0.2761 0.3757 0.190 Uiso calc R 1 1 . .
    C C19 0.6591(3) 0.22443(14) 0.59271(12) 0.0384(5) Uani d . 1 1 . .
    C C20 0.8111(3) 0.19214(15) 0.61572(13) 0.0431(6) Uani d . 1 1 . .
    C C21 0.9467(3) 0.22243(18) 0.65751(15) 0.0549(7) Uani d . 1 1 . .
    H H21A 0.9506 0.2768 0.6771 0.066 Uiso calc R 1 1 . .
    C C22 1.0729(3) 0.1716(2) 0.66927(17) 0.0656(8) Uani d . 1 1 . .
    H H22A 1.1630 0.1920 0.6968 0.079 Uiso calc R 1 1 . .
    C C23 1.0702(3) 0.0891(2) 0.64087(18) 0.0699(9) Uani d . 1 1 . .
    H H23A 1.1584 0.0560 0.6499 0.084 Uiso calc R 1 1 . .
    C C24 0.9407(3) 0.05644(18) 0.60030(16) 0.0593(7) Uani d . 1 1 . .
    H H24A 0.9387 0.0017 0.5816 0.071 Uiso calc R 1 1 . .
    C C25 0.8115(3) 0.10832(16) 0.58803(13) 0.0444(6) Uani d . 1 1 . .
    C C26 0.5775(3) 0.16072(15) 0.55434(12) 0.0414(6) Uani d . 1 1 . .
    C C27 0.4159(3) 0.15280(15) 0.52078(13) 0.0415(6) Uani d . 1 1 . .
    C C28 0.1776(3) 0.22520(18) 0.49292(16) 0.0582(7) Uani d . 1 1 . .
    H H28A 0.1201 0.1837 0.5166 0.070 Uiso calc R 1 1 . .
    H H28B 0.1661 0.2126 0.4404 0.070 Uiso calc R 1 1 . .
    C C29 0.1216(4) 0.3115(2) 0.5050(2) 0.0800(10) Uani d . 1 1 . .
    H H29A 0.0149 0.3156 0.4843 0.120 Uiso calc R 1 1 . .
    H H29B 0.1797 0.3518 0.4813 0.120 Uiso calc R 1 1 . .
    H H29C 0.1340 0.3230 0.5571 0.120 Uiso calc R 1 1 . .
loop_
    _atom_site_aniso_label
    _atom_site_aniso_U_11
    _atom_site_aniso_U_22
    _atom_site_aniso_U_33
    _atom_site_aniso_U_12
    _atom_site_aniso_U_13
    _atom_site_aniso_U_23
    N1 0.0613(15) 0.0828(19) 0.0541(15) 0.0045(14) 0.0213(12) -0.0012(14)
    C1 0.0445(13) 0.0358(12) 0.0368(13) -0.0016(11) 0.0023(10) -0.0019(10)
    O1 0.131(2) 0.110(2) 0.0739(16) 0.0141(17) 0.0519(16) 0.0261(15)
    N2 0.0568(13) 0.0472(12) 0.0531(14) -0.0065(11) 0.0147(11) 0.0026(10)
    C2 0.0426(13) 0.0351(12) 0.0395(13) -0.0071(10) 0.0026(11) -0.0042(10)
    O2 0.168(3) 0.117(2) 0.0915(19) 0.057(2) 0.0745(19) 0.0109(16)
    N3 0.0516(13) 0.0353(11) 0.0438(12) -0.0017(9) 0.0073(10) -0.0073(9)
    O3 0.0749(14) 0.0936(16) 0.0510(12) -0.0223(12) 0.0125(10) 0.0160(11)
    C3 0.0665(18) 0.0512(15) 0.0460(16) 0.0097(14) 0.0085(13) 0.0022(12)
    O4 0.0659(13) 0.0848(14) 0.0364(10) -0.0177(11) 0.0052(9) 0.0009(9)
    C4 0.0647(18) 0.0619(17) 0.0528(17) 0.0138(15) 0.0168(14) -0.0025(14)
    O5 0.0555(11) 0.0509(11) 0.0695(13) -0.0054(9) -0.0010(9) -0.0194(9)
    C5 0.0477(15) 0.0562(15) 0.0428(14) -0.0033(13) 0.0108(12) -0.0044(12)
    O6 0.0485(11) 0.0417(10) 0.0691(13) 0.0012(8) -0.0038(9) -0.0040(9)
    C6 0.0537(16) 0.0494(14) 0.0436(15) -0.0069(13) 0.0080(12) 0.0046(12)
    C7 0.0471(14) 0.0408(13) 0.0480(15) 0.0002(11) 0.0077(11) -0.0013(11)
    C8 0.0485(14) 0.0363(12) 0.0395(13) -0.0006(11) 0.0078(11) -0.0013(10)
    C9 0.0521(15) 0.0362(13) 0.0477(15) -0.0031(11) 0.0093(12) -0.0071(11)
    C10 0.0652(18) 0.0632(17) 0.0424(15) -0.0160(14) 0.0089(13) -0.0068(13)
    C11 0.0708(19) 0.077(2) 0.0483(16) -0.0150(17) 0.0078(14) -0.0159(15)
    C12 0.0602(18) 0.0591(17) 0.0608(19) -0.0081(14) 0.0005(14) -0.0220(14)
    C13 0.0510(16) 0.0396(14) 0.075(2) -0.0094(12) 0.0088(14) -0.0102(13)
    C14 0.0500(15) 0.0401(13) 0.0537(16) 0.0002(12) 0.0079(12) -0.0026(11)
    C15 0.0494(14) 0.0417(13) 0.0406(14) -0.0012(12) 0.0084(11) 0.0007(11)
    C16 0.0536(16) 0.0558(16) 0.0466(15) -0.0012(13) 0.0093(13) 0.0070(13)
    C17 0.087(2) 0.135(3) 0.0402(17) -0.019(2) -0.0032(16) 0.0002(19)
    C18 0.105(3) 0.185(5) 0.088(3) -0.040(3) 0.004(3) -0.023(3)
    C19 0.0450(14) 0.0379(12) 0.0326(12) -0.0029(11) 0.0066(10) -0.0029(10)
    C20 0.0454(14) 0.0488(14) 0.0355(13) 0.0005(12) 0.0073(11) 0.0003(11)
    C21 0.0520(16) 0.0590(16) 0.0514(16) -0.0032(14) 0.0003(13) -0.0079(13)
    C22 0.0505(17) 0.075(2) 0.068(2) -0.0010(16) -0.0007(14) -0.0014(16)
    C23 0.0517(18) 0.076(2) 0.080(2) 0.0135(16) 0.0053(16) 0.0071(17)
    C24 0.0564(17) 0.0507(16) 0.0708(19) 0.0089(14) 0.0100(15) -0.0001(14)
    C25 0.0457(14) 0.0463(14) 0.0417(14) -0.0009(12) 0.0081(11) 0.0025(11)
    C26 0.0454(14) 0.0472(14) 0.0316(12) -0.0009(11) 0.0060(10) 0.0010(10)
    C27 0.0509(15) 0.0385(13) 0.0348(13) -0.0035(12) 0.0057(11) -0.0028(10)
    C28 0.0465(16) 0.0606(17) 0.0643(18) -0.0006(13) -0.0016(13) -0.0003(14)
    C29 0.070(2) 0.068(2) 0.099(3) 0.0182(17) 0.0043(19) 0.0002(18)
_geom_special_details
;
 All esds (except the esd in the dihedral angle between two l.s. planes)
 are estimated using the full covariance matrix.  The cell esds are taken
 into account individually in the estimation of esds in distances, angles
 and torsion angles; correlations between esds in cell parameters are only
 used when they are defined by crystal symmetry.  An approximate (isotropic)
 treatment of cell esds is used for estimating esds involving l.s. planes.
;
loop_
    _geom_bond_atom_site_label_1
    _geom_bond_atom_site_label_2
    _geom_bond_site_symmetry_2
    _geom_bond_distance
    _geom_bond_publ_flag
    N1 O1 . 1.201(3) ?
    N1 O2 . 1.208(3) ?
    N1 C5 . 1.469(3) ?
    C1 C8 . 1.500(3) ?
    C1 C2 . 1.524(3) ?
    C1 C19 . 1.528(3) ?
    C1 H1A . 0.9800 ?
    N2 C14 . 1.356(3) ?
    N2 C15 . 1.366(3) ?
    N2 H2A . 0.8600 ?
    C2 C3 . 1.380(3) ?
    C2 C7 . 1.388(3) ?
    N3 C25 . 1.356(3) ?
    N3 C26 . 1.369(3) ?
    N3 H3A . 0.8600 ?
    O3 C16 . 1.210(3) ?
    C3 C4 . 1.375(3) ?
    C3 H3B . 0.9300 ?
    O4 C16 . 1.330(3) ?
    O4 C17 . 1.452(3) ?
    C4 C5 . 1.367(4) ?
    C4 H4A . 0.9300 ?
    O5 C27 . 1.204(3) ?
    C5 C6 . 1.374(3) ?
    O6 C27 . 1.322(3) ?
    O6 C28 . 1.443(3) ?
    C6 C7 . 1.395(3) ?
    C6 H6A . 0.9300 ?
    C7 H7A . 0.9300 ?
    C8 C15 . 1.389(3) ?
    C8 C9 . 1.439(3) ?
    C9 C14 . 1.414(3) ?
    C9 C10 . 1.414(3) ?
    C10 C11 . 1.360(4) ?
    C10 H10A . 0.9300 ?
    C11 C12 . 1.386(4) ?
    C11 H11A . 0.9300 ?
    C12 C13 . 1.353(4) ?
    C12 H12A . 0.9300 ?
    C13 C14 . 1.388(4) ?
    C13 H13A . 0.9300 ?
    C15 C16 . 1.455(3) ?
    C17 C18 . 1.408(5) ?
    C17 H17A . 0.9700 ?
    C17 H17B . 0.9700 ?
    C18 H18A . 0.9600 ?
    C18 H18B . 0.9600 ?
    C18 H18C . 0.9600 ?
    C19 C26 . 1.367(3) ?
    C19 C20 . 1.434(3) ?
    C20 C21 . 1.399(3) ?
    C20 C25 . 1.418(3) ?
    C21 C22 . 1.361(4) ?
    C21 H21A . 0.9300 ?
    C22 C23 . 1.402(4) ?
    C22 H22A . 0.9300 ?
    C23 C24 . 1.363(4) ?
    C23 H23A . 0.9300 ?
    C24 C25 . 1.392(4) ?
    C24 H24A . 0.9300 ?
    C26 C27 . 1.465(3) ?
    C28 C29 . 1.478(4) ?
    C28 H28A . 0.9700 ?
    C28 H28B . 0.9700 ?
    C29 H29A . 0.9600 ?
    C29 H29B . 0.9600 ?
    C29 H29C . 0.9600 ?
loop_
    _geom_angle_atom_site_label_1
    _geom_angle_atom_site_label_2
    _geom_angle_atom_site_label_3
    _geom_angle_site_symmetry_1
    _geom_angle_site_symmetry_3
    _geom_angle
    _geom_angle_publ_flag
    O1 N1 O2 . . 122.1(3) ?
    O1 N1 C5 . . 119.7(3) ?
    O2 N1 C5 . . 118.1(3) ?
    C8 C1 C2 . . 111.17(18) ?
    C8 C1 C19 . . 113.74(19) ?
    C2 C1 C19 . . 112.73(18) ?
    C8 C1 H1A . . 106.2 ?
    C2 C1 H1A . . 106.2 ?
    C19 C1 H1A . . 106.2 ?
    C14 N2 C15 . . 109.9(2) ?
    C14 N2 H2A . . 125.1 ?
    C15 N2 H2A . . 125.1 ?
    C3 C2 C7 . . 118.3(2) ?
    C3 C2 C1 . . 119.3(2) ?
    C7 C2 C1 . . 122.4(2) ?
    C25 N3 C26 . . 109.01(19) ?
    C25 N3 H3A . . 125.5 ?
    C26 N3 H3A . . 125.5 ?
    C4 C3 C2 . . 122.0(2) ?
    C4 C3 H3B . . 119.0 ?
    C2 C3 H3B . . 119.0 ?
    C16 O4 C17 . . 116.9(2) ?
    C5 C4 C3 . . 118.1(3) ?
    C5 C4 H4A . . 121.0 ?
    C3 C4 H4A . . 121.0 ?
    C4 C5 C6 . . 122.5(2) ?
    C4 C5 N1 . . 119.2(2) ?
    C6 C5 N1 . . 118.2(2) ?
    C27 O6 C28 . . 118.4(2) ?
    C5 C6 C7 . . 118.2(2) ?
    C5 C6 H6A . . 120.9 ?
    C7 C6 H6A . . 120.9 ?
    C2 C7 C6 . . 120.6(2) ?
    C2 C7 H7A . . 119.7 ?
    C6 C7 H7A . . 119.7 ?
    C15 C8 C9 . . 105.0(2) ?
    C15 C8 C1 . . 126.4(2) ?
    C9 C8 C1 . . 128.5(2) ?
    C14 C9 C10 . . 116.9(2) ?
    C14 C9 C8 . . 107.7(2) ?
    C10 C9 C8 . . 135.4(2) ?
    C11 C10 C9 . . 119.0(3) ?
    C11 C10 H10A . . 120.5 ?
    C9 C10 H10A . . 120.5 ?
    C10 C11 C12 . . 122.3(3) ?
    C10 C11 H11A . . 118.8 ?
    C12 C11 H11A . . 118.8 ?
    C13 C12 C11 . . 120.9(3) ?
    C13 C12 H12A . . 119.5 ?
    C11 C12 H12A . . 119.5 ?
    C12 C13 C14 . . 117.9(3) ?
    C12 C13 H13A . . 121.0 ?
    C14 C13 H13A . . 121.0 ?
    N2 C14 C13 . . 129.8(2) ?
    N2 C14 C9 . . 107.4(2) ?
    C13 C14 C9 . . 122.8(2) ?
    N2 C15 C8 . . 110.0(2) ?
    N2 C15 C16 . . 116.7(2) ?
    C8 C15 C16 . . 133.3(2) ?
    O3 C16 O4 . . 123.4(3) ?
    O3 C16 C15 . . 122.5(3) ?
    O4 C16 C15 . . 114.1(2) ?
    C18 C17 O4 . . 110.9(3) ?
    C18 C17 H17A . . 109.5 ?
    O4 C17 H17A . . 109.5 ?
    C18 C17 H17B . . 109.5 ?
    O4 C17 H17B . . 109.5 ?
    H17A C17 H17B . . 108.0 ?
    C17 C18 H18A . . 109.5 ?
    C17 C18 H18B . . 109.5 ?
    H18A C18 H18B . . 109.5 ?
    C17 C18 H18C . . 109.5 ?
    H18A C18 H18C . . 109.5 ?
    H18B C18 H18C . . 109.5 ?
    C26 C19 C20 . . 106.4(2) ?
    C26 C19 C1 . . 125.5(2) ?
    C20 C19 C1 . . 128.0(2) ?
    C21 C20 C25 . . 117.8(2) ?
    C21 C20 C19 . . 135.9(2) ?
    C25 C20 C19 . . 106.3(2) ?
    C22 C21 C20 . . 119.4(3) ?
    C22 C21 H21A . . 120.3 ?
    C20 C21 H21A . . 120.3 ?
    C21 C22 C23 . . 121.6(3) ?
    C21 C22 H22A . . 119.2 ?
    C23 C22 H22A . . 119.2 ?
    C24 C23 C22 . . 121.3(3) ?
    C24 C23 H23A . . 119.4 ?
    C22 C23 H23A . . 119.4 ?
    C23 C24 C25 . . 117.4(3) ?
    C23 C24 H24A . . 121.3 ?
    C25 C24 H24A . . 121.3 ?
    N3 C25 C24 . . 129.3(2) ?
    N3 C25 C20 . . 108.1(2) ?
    C24 C25 C20 . . 122.6(2) ?
    C19 C26 N3 . . 110.2(2) ?
    C19 C26 C27 . . 132.7(2) ?
    N3 C26 C27 . . 117.0(2) ?
    O5 C27 O6 . . 123.8(2) ?
    O5 C27 C26 . . 123.7(2) ?
    O6 C27 C26 . . 112.5(2) ?
    O6 C28 C29 . . 106.4(2) ?
    O6 C28 H28A . . 110.4 ?
    C29 C28 H28A . . 110.4 ?
    O6 C28 H28B . . 110.4 ?
    C29 C28 H28B . . 110.4 ?
    H28A C28 H28B . . 108.6 ?
    C28 C29 H29A . . 109.5 ?
    C28 C29 H29B . . 109.5 ?
    H29A C29 H29B . . 109.5 ?
    C28 C29 H29C . . 109.5 ?
    H29A C29 H29C . . 109.5 ?
    H29B C29 H29C . . 109.5 ?
loop_
    _geom_torsion_atom_site_label_1
    _geom_torsion_atom_site_label_2
    _geom_torsion_atom_site_label_3
    _geom_torsion_atom_site_label_4
    _geom_torsion_site_symmetry_1
    _geom_torsion_site_symmetry_2
    _geom_torsion_site_symmetry_3
    _geom_torsion_site_symmetry_4
    _geom_torsion
    _geom_torsion_publ_flag
    C8 C1 C2 C3 . . . . 69.9(3) ?
    C19 C1 C2 C3 . . . . -161.1(2) ?
    C8 C1 C2 C7 . . . . -107.7(2) ?
    C19 C1 C2 C7 . . . . 21.4(3) ?
    C7 C2 C3 C4 . . . . 4.9(4) ?
    C1 C2 C3 C4 . . . . -172.8(2) ?
    C2 C3 C4 C5 . . . . -1.4(4) ?
    C3 C4 C5 C6 . . . . -2.9(4) ?
    C3 C4 C5 N1 . . . . 177.1(2) ?
    O1 N1 C5 C4 . . . . 172.3(3) ?
    O2 N1 C5 C4 . . . . -10.4(4) ?
    O1 N1 C5 C6 . . . . -7.7(4) ?
    O2 N1 C5 C6 . . . . 169.7(3) ?
    C4 C5 C6 C7 . . . . 3.4(4) ?
    N1 C5 C6 C7 . . . . -176.6(2) ?
    C3 C2 C7 C6 . . . . -4.3(4) ?
    C1 C2 C7 C6 . . . . 173.3(2) ?
    C5 C6 C7 C2 . . . . 0.3(4) ?
    C2 C1 C8 C15 . . . . -154.3(2) ?
    C19 C1 C8 C15 . . . . 77.2(3) ?
    C2 C1 C8 C9 . . . . 28.5(3) ?
    C19 C1 C8 C9 . . . . -100.0(3) ?
    C15 C8 C9 C14 . . . . -1.3(3) ?
    C1 C8 C9 C14 . . . . 176.3(2) ?
    C15 C8 C9 C10 . . . . 178.7(3) ?
    C1 C8 C9 C10 . . . . -3.7(5) ?
    C14 C9 C10 C11 . . . . 1.1(4) ?
    C8 C9 C10 C11 . . . . -178.8(3) ?
    C9 C10 C11 C12 . . . . -0.6(4) ?
    C10 C11 C12 C13 . . . . -0.8(5) ?
    C11 C12 C13 C14 . . . . 1.6(4) ?
    C15 N2 C14 C13 . . . . -178.3(2) ?
    C15 N2 C14 C9 . . . . 1.0(3) ?
    C12 C13 C14 N2 . . . . 178.2(3) ?
    C12 C13 C14 C9 . . . . -1.0(4) ?
    C10 C9 C14 N2 . . . . -179.8(2) ?
    C8 C9 C14 N2 . . . . 0.2(3) ?
    C10 C9 C14 C13 . . . . -0.4(4) ?
    C8 C9 C14 C13 . . . . 179.6(2) ?
    C14 N2 C15 C8 . . . . -1.9(3) ?
    C14 N2 C15 C16 . . . . 176.1(2) ?
    C9 C8 C15 N2 . . . . 1.9(3) ?
    C1 C8 C15 N2 . . . . -175.8(2) ?
    C9 C8 C15 C16 . . . . -175.6(3) ?
    C1 C8 C15 C16 . . . . 6.7(4) ?
    C17 O4 C16 O3 . . . . 0.0(4) ?
    C17 O4 C16 C15 . . . . 177.5(3) ?
    N2 C15 C16 O3 . . . . 9.9(4) ?
    C8 C15 C16 O3 . . . . -172.8(3) ?
    N2 C15 C16 O4 . . . . -167.6(2) ?
    C8 C15 C16 O4 . . . . 9.8(4) ?
    C16 O4 C17 C18 . . . . -173.4(3) ?
    C8 C1 C19 C26 . . . . -150.9(2) ?
    C2 C1 C19 C26 . . . . 81.3(3) ?
    C8 C1 C19 C20 . . . . 30.6(3) ?
    C2 C1 C19 C20 . . . . -97.1(3) ?
    C26 C19 C20 C21 . . . . -177.8(3) ?
    C1 C19 C20 C21 . . . . 0.9(4) ?
    C26 C19 C20 C25 . . . . 0.6(2) ?
    C1 C19 C20 C25 . . . . 179.3(2) ?
    C25 C20 C21 C22 . . . . 0.7(4) ?
    C19 C20 C21 C22 . . . . 179.0(3) ?
    C20 C21 C22 C23 . . . . -0.4(4) ?
    C21 C22 C23 C24 . . . . -0.1(5) ?
    C22 C23 C24 C25 . . . . 0.2(4) ?
    C26 N3 C25 C24 . . . . 178.9(2) ?
    C26 N3 C25 C20 . . . . 0.1(3) ?
    C23 C24 C25 N3 . . . . -178.5(3) ?
    C23 C24 C25 C20 . . . . 0.2(4) ?
    C21 C20 C25 N3 . . . . 178.3(2) ?
    C19 C20 C25 N3 . . . . -0.4(3) ?
    C21 C20 C25 C24 . . . . -0.6(4) ?
    C19 C20 C25 C24 . . . . -179.4(2) ?
    C20 C19 C26 N3 . . . . -0.6(3) ?
    C1 C19 C26 N3 . . . . -179.29(19) ?
    C20 C19 C26 C27 . . . . 176.1(2) ?
    C1 C19 C26 C27 . . . . -2.6(4) ?
    C25 N3 C26 C19 . . . . 0.3(3) ?
    C25 N3 C26 C27 . . . . -176.9(2) ?
    C28 O6 C27 O5 . . . . -1.9(4) ?
    C28 O6 C27 C26 . . . . 178.7(2) ?
    C19 C26 C27 O5 . . . . -174.8(3) ?
    N3 C26 C27 O5 . . . . 1.7(3) ?
    C19 C26 C27 O6 . . . . 4.6(4) ?
    N3 C26 C27 O6 . . . . -178.84(19) ?
    C27 O6 C28 C29 . . . . -179.0(2) ?
loop_
    _geom_hbond_atom_site_label_D
    _geom_hbond_atom_site_label_H
    _geom_hbond_atom_site_label_A
    _geom_hbond_site_symmetry_A
    _geom_hbond_distance_DH
    _geom_hbond_distance_HA
    _geom_hbond_distance_DA
    _geom_hbond_angle_DHA
    N2 H2A O3 3_766 0.86 2.30 3.003(3) 139
    N3 H3A O5 3_656 0.86 2.14 2.956(3) 158
    C11 H11A O5 4_666 0.93 2.58 3.501(4) 171
    C17 H17B O1 4_665 0.97 2.58 3.261(5) 128
    C29 H29A O1 4_565 0.96 2.51 3.281(4) 137
    C10 H10A Cg3 1_555 0.93 2.69 3.431(3) 138
    C21 H21A Cg1 1_555 0.93 2.88 3.570(3) 132
    C28 H28A Cg5 1_455 0.97 2.85 3.718(3) 150
data_global
_journal_date_recd_electronic     2017-11-19
_journal_date_accepted     2017-11-23
_journal_name_full     'Acta Crystallographica, Section E'
_journal_year     2017
_journal_volume     73
_journal_issue     12
_journal_page_first     1956
_journal_page_last     1958
_journal_paper_category     GO
_journal_paper_doi     10.1107/S2056989017016929
_journal_coeditor_code     XU5911
_publ_contact_author_name     'Sun, Hong-shun'
_publ_contact_author_address
;
Targeted MRI Contrast Agents Laboratory of Jiangsu Province
Nanjing Polytechnic Institute
Geguan Road No.265 Nanjing
Nanjing 210048
People's Republic of China
;
_publ_contact_author_email
;
njutshs@126.com
;
_publ_contact_author_fax     '86 25 58370621'
_publ_contact_author_phone     '86 25 58370534'
_publ_section_title
;
Crystal structure of diethyl
3,3'-[(4-nitrophenyl)methylene]bis(1<i>H</i>-indole-2-carboxylate)
;
loop_
    _publ_author_name
    _publ_author_address
    'Sun, Hong-Shun'
;
Targeted MRI Contrast Agents Laboratory of Jiangsu Province
Nanjing Polytechnic Institute
Geguan Road No.265 Nanjing
Nanjing 210048
People's Republic of China
;
    'Li, Yu-Long'
;
Targeted MRI Contrast Agents Laboratory of Jiangsu Province
Nanjing Polytechnic Institute
Geguan Road No.265 Nanjing
Nanjing 210048
People's Republic of China
;
    'Jiang, Hong'
;
Targeted MRI Contrast Agents Laboratory of Jiangsu Province
Nanjing Polytechnic Institute
Geguan Road No.265 Nanjing
Nanjing 210048
People's Republic of China
;
    'Chen, Yu-Liang'
;
Targeted MRI Contrast Agents Laboratory of Jiangsu Province
Nanjing Polytechnic Institute
Geguan Road No.265 Nanjing
Nanjing 210048
People's Republic of China
;
    'Hu, Ya-Di'
;
Targeted MRI Contrast Agents Laboratory of Jiangsu Province
Nanjing Polytechnic Institute
Geguan Road No.265 Nanjing
Nanjing 210048
People's Republic of China
;
_publ_section_synopsis
;
In the title compound, the two indole ring systems are approximately
perpendicular to one another, making a dihedral angle of 89.7(5)\%.  In the
crystal, pairs of N---H...O hydrogen bonds link the molecules into the
inversion dimers, which are further linked into supramolecular chains.
;
