# Supplementary material for: Crystal structure of diethyl 3,3′-[(4-nitro­phen­yl)methyl­ene]bis­(1H-indole-2-carboxyl­ate)
Source: Acta Crystallogr E Crystallogr Commun. 2017 Nov 28;73(Pt 12):1956–8. doi: 10.1107/S2056989017016929 (PMC5730260; doi:10.1107/S2056989017016929)
Supplement: Supplementary file 2 [file e-73-01956-Isup2.hkl]

# 
# h,k,l, Fc-squared, Fo-squared, sigma(Fo-squared) and status flag 
# 
data_I
_shelx_title ' X in P2(1)/n' 
_shelx_refln_list_code          4 
_shelx_F_calc_maximum      222.27 
_exptl_crystal_F_000      1072.00 
_reflns_d_resolution_high  0.8295 
 
loop_ 
 _symmetry_equiv_pos_as_xyz 
 'x, y, z' 
 '-x+1/2, y+1/2, -z+1/2' 
 '-x, -y, -z' 
 'x-1/2, -y-1/2, z-1/2' 
 
_cell_length_a     8.8040 
_cell_length_b    15.8040 
_cell_length_c    18.2660 
_cell_angle_alpha  90.000 
_cell_angle_beta   98.780 
_cell_angle_gamma  90.000 
 
_shelx_F_squared_multiplier     1.000 
 
loop_ 
 _refln_index_h 
 _refln_index_k 
 _refln_index_l 
 _refln_F_squared_calc 
 _refln_F_squared_meas 
 _refln_F_squared_sigma 
 _refln_observed_status 
   2   0   0      363.57      409.34      7.57 o 
   4   0   0     2928.63     2729.64     23.45 o 
   6   0   0       30.76       45.38      9.04 o 
   8   0   0      216.91      209.54     13.02 o 
  10   0   0       82.39       98.14     13.29 o 
   1   1   0      659.18      625.41      8.57 o 
   2   1   0     1916.72     2067.43     15.84 o 
   3   1   0      798.52      825.09     11.71 o 
   4   1   0     2265.86     2169.01     20.87 o 
   5   1   0      154.46      143.84      8.04 o 
   6   1   0      118.26      119.81      8.28 o 
   7   1   0      323.71      330.30     13.79 o 
   8   1   0        5.94       11.34      9.65 o 
   9   1   0       87.81       83.29     12.26 o 
  10   1   0        0.02        5.84     10.61 o 
   0   2   0     3228.22     3444.10     70.76 o 
   1   2   0      604.82      574.96     10.82 o 
   2   2   0      515.42      611.90      9.65 o 
   3   2   0      366.99      303.82      8.03 o 
   4   2   0      373.53      315.18      9.53 o 
   5   2   0      668.18      709.78     14.06 o 
   6   2   0      335.03      387.15     12.89 o 
   7   2   0      330.26      309.66     13.45 o 
   8   2   0      190.98      171.40     12.72 o 
   9   2   0        1.61        6.31      9.89 o 
  10   2   0       40.34       34.37     11.88 o 
   1   3   0    30526.87    26991.46    233.17 o 
   2   3   0     3430.94     4108.19     24.34 o 
   3   3   0     1067.47     1047.21     14.45 o 
   4   3   0      560.19      424.03     10.30 o 
   5   3   0      150.21      156.38      8.40 o 
   6   3   0       89.86       83.90      8.44 o 
   7   3   0        4.45        6.89      7.43 o 
   8   3   0       24.39       46.80      9.25 o 
   9   3   0      190.41      177.98     14.41 o 
  10   3   0        4.77        6.90     10.65 o 
   0   4   0     3029.84     3194.03     20.82 o 
   1   4   0    14966.98    14553.45    183.17 o 
   2   4   0     7367.42     6986.05    146.17 o 
   3   4   0       19.15       15.24      4.89 o 
   4   4   0      293.21      323.37     11.58 o 
   5   4   0       39.18       48.51      7.41 o 
   6   4   0      923.85      956.26     19.15 o 
   7   4   0       84.04       65.60      9.39 o 
   8   4   0       57.98       50.61     10.49 o 
   9   4   0        0.73        9.66      9.66 o 
  10   4   0       14.63       20.35     10.30 o 
   1   5   0      758.61      921.70     12.46 o 
   2   5   0     4873.49     5244.05     30.45 o 
   3   5   0      807.18      676.80     12.46 o 
   4   5   0      419.71      403.29     13.12 o 
   5   5   0      675.66      687.84     16.89 o 
   6   5   0       21.48       13.14      7.91 o 
   7   5   0       15.41       24.58      8.58 o 
   8   5   0      108.58       80.77     11.80 o 
   9   5   0        8.41        2.03     11.20 o 
  10   5   0        2.78        5.98     11.07 o 
   0   6   0     3176.61     4004.14     27.21 o 
   1   6   0      720.38      748.29     11.62 o 
   2   6   0     7276.13     6867.18     36.35 o 
   3   6   0       15.71       22.79      6.90 o 
   4   6   0      736.55      775.35     14.67 o 
   5   6   0      476.28      435.68     14.40 o 
   6   6   0      270.03      215.29     14.29 o 
   7   6   0        5.18        9.19      9.19 o 
   8   6   0      134.54      110.87     13.28 o 
   9   6   0       11.41       24.56     10.60 o 
   1   7   0       86.33       80.53      7.08 o 
   2   7   0      297.15      344.70      7.55 o 
   3   7   0     3655.91     3592.44     29.87 o 
   4   7   0       34.87       52.86      7.92 o 
   5   7   0       38.51       35.70      7.46 o 
   6   7   0        0.00       17.61      9.19 o 
   7   7   0       46.23       22.64     11.82 o 
   8   7   0       34.11       15.09     11.43 o 
   9   7   0        0.40        1.59     10.39 o 
   0   8   0      108.24      121.70     10.72 o 
   1   8   0        9.29        6.99      4.71 o 
   2   8   0      253.84      215.63      8.57 o 
   3   8   0      510.80      490.55     14.08 o 
   4   8   0       36.27       40.92      7.21 o 
   5   8   0        8.81        3.69      7.16 o 
   6   8   0       42.87       34.35      9.59 o 
   7   8   0        7.13       26.50      9.25 o 
   8   8   0        0.98        1.54     10.99 o 
   9   8   0        5.64        7.66      9.71 o 
   1   9   0        3.28        2.23      0.32 o 
   2   9   0      263.55      214.49      9.64 o 
   3   9   0       21.89       46.22      9.56 o 
   4   9   0      754.07      688.33     20.05 o 
   5   9   0       32.87       26.41      7.94 o 
   6   9   0      183.54      144.46     13.00 o 
   7   9   0      247.35      249.83     15.77 o 
   8   9   0       19.04       17.84     11.03 o 
   9   9   0        0.49        5.58     10.13 o 
   0  10   0      946.78     1017.89     17.33 o 
   1  10   0       16.05       15.11      5.09 o 
   2  10   0      939.03      901.40     16.85 o 
   3  10   0       98.42      121.80      8.81 o 
   4  10   0        4.83       10.62      6.79 o 
   5  10   0      279.63      297.95     14.17 o 
   6  10   0      158.30      113.38     12.29 o 
   7  10   0       12.98        1.01     10.68 o 
   8  10   0       11.32        7.05     10.74 o 
   1  11   0        8.72       15.60      5.71 o 
   2  11   0        9.66        7.63      0.99 o 
   3  11   0       17.10       16.59      6.96 o 
   4  11   0        4.03        4.82      8.04 o 
   5  11   0       24.17        0.83     10.56 o 
   6  11   0       38.65       41.58     10.35 o 
   7  11   0       12.14        1.06     10.75 o 
   8  11   0        8.42        4.46     11.11 o 
   0  12   0      282.48      253.91     13.99 o 
   1  12   0       76.40       67.50      7.69 o 
   2  12   0        1.57        5.47      6.53 o 
   3  12   0      317.65      309.86     13.85 o 
   4  12   0      159.26      167.96     12.49 o 
   5  12   0      163.82      156.13     12.95 o 
   6  12   0        8.02       11.47     11.47 o 
   7  12   0       48.72       40.80     11.37 o 
   8  12   0        0.78       10.63     10.63 o 
   1  13   0      374.68      410.77     13.97 o 
   2  13   0       10.30        9.09      7.73 o 
   3  13   0      233.75      258.97     13.36 o 
   4  13   0      151.94      177.06     13.25 o 
   5  13   0       44.09       31.62     10.18 o 
   6  13   0       42.19       37.09     11.98 o 
   7  13   0        3.51       15.44     10.47 o 
   0  14   0      272.62      323.85     15.11 o 
   1  14   0      114.60       86.31     11.83 o 
   2  14   0       91.73      116.51     10.54 o 
   3  14   0        1.85        4.58      8.47 o 
   4  14   0        3.09        4.10      9.31 o 
   5  14   0        4.02       12.87      9.28 o 
   6  14   0        2.40        7.99     10.80 o 
   7  14   0       14.69       30.82     11.16 o 
   1  15   0      203.24      182.65     13.70 o 
   2  15   0       48.57       34.27      9.72 o 
   3  15   0       35.58       40.08      9.22 o 
   4  15   0       12.59       36.87      9.28 o 
   5  15   0        3.08        2.07      9.81 o 
   6  15   0        0.35        7.62     10.36 o 
   0  16   0       98.55      111.55     14.00 o 
   1  16   0      193.78      165.76     14.22 o 
   2  16   0      125.64      141.28     12.52 o 
   3  16   0        8.53       16.97      8.78 o 
   4  16   0       60.89       55.52     11.12 o 
   5  16   0       12.11       21.56     10.21 o 
   1  17   0      387.04      394.84     18.43 o 
   2  17   0        9.54        7.75     10.41 o 
   3  17   0       66.86       55.24     10.74 o 
   4  17   0        9.02        2.50     10.48 o 
   0  18   0       65.81       53.15     12.37 o 
   1  18   0        1.42        8.64     11.23 o 
   2  18   0       18.41       29.76      9.43 o 
   3  18   0       12.86       15.50      9.19 o 
  -9   0   1        1.38        6.13      9.19 o 
  -7   0   1      343.49      262.60     12.65 o 
  -5   0   1     1001.36      876.10     15.50 o 
  -3   0   1      271.29      284.19      7.56 o 
  -1   0   1     3105.22     3606.08     60.56 o 
   1   0   1        7.32       13.11      3.98 o 
   3   0   1       20.73       18.01      3.62 o 
   5   0   1     2057.37     2150.17     23.76 o 
   7   0   1      190.89      176.44     11.45 o 
   9   0   1       15.74       20.07     11.54 o 
 -10   1   1       22.41       22.04     11.29 o 
  -9   1   1       43.22       39.03     10.78 o 
  -8   1   1      375.46      345.36     16.18 o 
  -7   1   1      163.26      158.83     10.95 o 
  -6   1   1      104.31      109.65      8.29 o 
  -5   1   1       43.98       57.43      6.04 o 
  -4   1   1       95.21      126.98      6.79 o 
  -3   1   1     1070.46     1089.60     12.90 o 
  -2   1   1    11218.04     9187.18    128.80 o 
  -1   1   1     1617.96     1589.21     12.27 o 
   0   1   1       30.04       37.84      4.72 o 
   1   1   1    14815.21    15236.43    143.57 o 
   2   1   1     7332.96     6688.60    120.99 o 
   3   1   1     1070.12     1037.11     13.19 o 
   4   1   1      484.37      441.79     10.88 o 
   5   1   1     1957.51     1901.04     22.57 o 
   6   1   1      589.15      553.39     16.68 o 
   7   1   1      564.77      595.28     18.98 o 
   8   1   1       38.38       38.29     12.12 o 
   9   1   1        0.26        9.82      9.82 o 
  10   1   1       49.55       42.91     12.35 o 
 -10   2   1        0.21        6.41      9.69 o 
  -9   2   1        7.16       12.43      9.11 o 
  -8   2   1      171.97      149.93     12.14 o 
  -7   2   1       29.01       35.77      7.52 o 
  -6   2   1       87.57       82.00      7.66 o 
  -5   2   1       26.18       24.20      5.46 o 
  -4   2   1      107.02      108.37      6.55 o 
  -3   2   1        4.87        1.33      2.78 o 
  -2   2   1    20004.34    18053.90    196.79 o 
  -1   2   1       14.66       20.48      5.34 o 
   0   2   1     2325.86     3022.40     30.00 o 
   1   2   1     5000.31     5335.71     99.63 o 
   2   2   1      931.29     1051.15     11.85 o 
   3   2   1      267.51      317.25      7.84 o 
   4   2   1       40.20       57.51      5.24 o 
   5   2   1      471.39      453.16     12.73 o 
   6   2   1        0.03        6.53      6.53 o 
   7   2   1      128.85      132.59     10.29 o 
   8   2   1       78.40       93.99     11.59 o 
   9   2   1        0.03        6.02     10.62 o 
  10   2   1      105.38       87.17     13.33 o 
 -10   3   1       11.27       12.74      9.39 o 
  -9   3   1        8.49        8.68      9.78 o 
  -8   3   1      118.35       83.95     11.00 o 
  -7   3   1       14.76       22.92      6.71 o 
  -6   3   1      163.33      159.54      9.29 o 
  -5   3   1       64.54       52.47      5.73 o 
  -4   3   1      218.10      201.36      8.07 o 
  -3   3   1     3067.04     3692.35     25.54 o 
  -2   3   1     2118.15     2276.46     18.39 o 
  -1   3   1    31711.77    29856.67    244.60 o 
   0   3   1     4813.88     5765.95    118.35 o 
   1   3   1     1529.40     1409.79     13.26 o 
   2   3   1     4159.38     4421.67     25.25 o 
   3   3   1     1548.74     1608.00     17.14 o 
   4   3   1        3.25        0.05      4.68 o 
   5   3   1        0.05        0.27      4.98 o 
   6   3   1       73.02       63.74      8.22 o 
   7   3   1      126.21      142.94     10.31 o 
   8   3   1      295.63      271.26     15.41 o 
   9   3   1       57.08       43.93     11.55 o 
  10   3   1       11.93       28.79     10.98 o 
 -10   4   1        0.16        0.98      9.74 o 
  -9   4   1        4.27       17.43      9.04 o 
  -8   4   1       94.84       68.57     10.60 o 
  -7   4   1       17.42        2.83      7.76 o 
  -6   4   1      177.98      186.89     11.54 o 
  -5   4   1      681.23      695.70     15.30 o 
  -4   4   1     2096.58     1695.03     19.51 o 
  -3   4   1     7243.31     7126.34     36.23 o 
  -2   4   1      268.81      269.14      7.25 o 
  -1   4   1     3590.81     3914.54     23.64 o 
   0   4   1      421.40      455.84      8.83 o 
   1   4   1    13210.51    12277.68    172.19 o 
   2   4   1     8040.87     7802.39    153.30 o 
   3   4   1     2282.87     2289.15     21.01 o 
   4   4   1      196.96      156.26      7.80 o 
   5   4   1      253.18      252.98     10.15 o 
   6   4   1      426.34      405.16     13.87 o 
   7   4   1      247.16      232.65     13.15 o 
   8   4   1        5.63       13.12      9.46 o 
   9   4   1       54.72       54.13     10.68 o 
  10   4   1        1.00        2.20      9.95 o 
 -10   5   1        0.07        7.02     10.86 o 
  -9   5   1       45.25       27.14     11.18 o 
  -8   5   1       49.35       64.64     10.83 o 
  -7   5   1      123.41      126.66     13.94 o 
  -6   5   1      124.20      154.34     10.60 o 
  -5   5   1       22.36       24.85      6.29 o 
  -4   5   1      226.12      200.12      8.79 o 
  -3   5   1      845.33      816.67     13.40 o 
  -2   5   1     2981.81     3021.36     22.95 o 
  -1   5   1      217.82      265.33      7.06 o 
   0   5   1      436.40      565.33     22.08 o 
   1   5   1      699.79      598.63     10.40 o 
   2   5   1      443.20      364.22     10.67 o 
   3   5   1      950.52      742.61     13.08 o 
   4   5   1      407.14      333.06     10.92 o 
   5   5   1     1112.74     1074.40     18.75 o 
   6   5   1      125.76      117.04      9.50 o 
   7   5   1       43.68       59.49      9.10 o 
   8   5   1       86.06       98.31     11.24 o 
   9   5   1       20.83       15.56     11.22 o 
  10   5   1       19.51       28.50     11.22 o 
 -10   6   1       13.19        1.61     11.26 o 
  -9   6   1        0.26       13.90     11.04 o 
  -8   6   1        8.93        3.63     11.60 o 
  -7   6   1      689.59      795.67     23.01 o 
  -6   6   1      124.25      124.29     10.22 o 
  -5   6   1        7.94        2.60      6.40 o 
  -4   6   1      959.13      970.81     16.35 o 
  -3   6   1     3850.60     3928.92     29.16 o 
  -2   6   1      592.61      642.71     11.58 o 
  -1   6   1      280.23      205.00      9.64 o 
   0   6   1      711.67      789.91    119.68 o 
   1   6   1      341.79      320.75      8.36 o 
   2   6   1        0.37        4.58      4.58 o 
   3   6   1      462.50      388.04     12.52 o 
   4   6   1      118.95      102.37      7.51 o 
   5   6   1       42.95       32.27      7.23 o 
   6   6   1      158.26      167.75     11.12 o 
   7   6   1      125.10      126.48     11.71 o 
   8   6   1      137.91      126.24     13.53 o 
   9   6   1        0.01        1.07      9.55 o 
  -9   7   1       84.24       79.63     16.69 o 
  -8   7   1       50.37       37.93     12.59 o 
  -7   7   1        6.13        6.91      9.44 o 
  -6   7   1      626.09      610.35     17.70 o 
  -5   7   1      927.37      776.15     17.44 o 
  -4   7   1     3171.36     3046.66     29.20 o 
  -3   7   1       94.12       67.06      8.17 o 
  -2   7   1      289.20      249.37     10.55 o 
  -1   7   1        2.23        4.35      3.29 o 
   0   7   1     3997.12     3684.89    175.56 o 
   1   7   1      218.81      255.41      7.27 o 
   2   7   1        5.68        9.50      2.55 o 
   3   7   1      808.75      990.45     16.32 o 
   4   7   1       96.75      104.50      7.56 o 
   5   7   1       82.03       73.80      7.83 o 
   6   7   1      236.79      255.72     13.70 o 
   7   7   1        8.22        2.19      9.14 o 
   8   7   1        1.81        1.49      8.87 o 
   9   7   1       14.18       19.48     11.38 o 
  -9   8   1        4.63       12.60     13.48 o 
  -8   8   1        4.49       15.04     10.79 o 
  -7   8   1       29.79        1.91     10.31 o 
  -6   8   1       31.73       35.74      9.79 o 
  -5   8   1        0.36        1.31      7.35 o 
  -4   8   1      609.22      678.68     15.43 o 
  -3   8   1     1010.56      916.41     15.98 o 
  -2   8   1      582.20      600.49     12.23 o 
  -1   8   1      151.68      117.77      6.69 o 
   0   8   1      165.60      190.54      4.41 o 
   1   8   1      715.70      694.77     12.89 o 
   2   8   1      187.42      164.24      8.23 o 
   3   8   1       78.36       61.11      6.73 o 
   4   8   1      813.36      812.58     16.70 o 
   5   8   1       76.97       62.39      8.05 o 
   6   8   1        7.16        0.39      8.75 o 
   7   8   1       49.30       37.02     10.30 o 
   8   8   1        0.97        7.18      9.95 o 
   9   8   1       11.59       18.21     11.35 o 
  -9   9   1       24.75       16.97     12.11 o 
  -8   9   1        0.99        2.89     10.80 o 
  -7   9   1       11.94       25.65      9.85 o 
  -6   9   1      604.01      620.01     19.59 o 
  -5   9   1     1263.40     1246.93     23.21 o 
  -4   9   1        0.86        7.00      7.00 o 
  -3   9   1      508.04      495.37     13.99 o 
  -2   9   1      779.09      782.89     14.63 o 
  -1   9   1      488.17      525.44     12.81 o 
   0   9   1      734.01      832.93     33.69 o 
   1   9   1       35.27       35.60      4.93 o 
   2   9   1     1446.26     1454.39     20.07 o 
   3   9   1     1535.11     1724.61     23.23 o 
   4   9   1       31.06       43.46      6.39 o 
   5   9   1      389.58      339.18     14.33 o 
   6   9   1      906.31      923.28     23.61 o 
   7   9   1      169.08      156.76     13.67 o 
   8   9   1       23.82       27.06     11.52 o 
   9   9   1        0.42       11.81     10.27 o 
  -8  10   1       30.55       14.19     12.40 o 
  -7  10   1      133.79      113.60     13.78 o 
  -6  10   1      600.07      549.09     19.79 o 
  -5  10   1       56.31       60.03      9.13 o 
  -4  10   1      350.02      307.90     13.20 o 
  -3  10   1      219.57      194.22     10.24 o 
  -2  10   1        0.01        0.84      5.48 o 
  -1  10   1      173.85      182.55      8.89 o 
   0  10   1       52.06       50.56      4.33 o 
   1  10   1      177.89      165.71      8.95 o 
   2  10   1       45.62       46.21      6.68 o 
   3  10   1       30.82       20.23      7.29 o 
   4  10   1      327.17      317.03     13.30 o 
   5  10   1      160.11      140.86     11.03 o 
   6  10   1        3.49        0.45      9.03 o 
   7  10   1        0.59        1.51      9.58 o 
   8  10   1       44.58       50.86     11.32 o 
  -8  11   1       10.00       10.89     10.89 o 
  -7  11   1       26.39       35.92     11.61 o 
  -6  11   1       83.63       75.77     12.01 o 
  -5  11   1       95.89      110.89     10.17 o 
  -4  11   1       99.94      116.18     10.04 o 
  -3  11   1        9.63       13.44      6.72 o 
  -2  11   1        4.71        7.83      6.26 o 
  -1  11   1       71.77       99.81      7.86 o 
   0  11   1       76.66       76.13     10.40 o 
   1  11   1       63.15       78.61      6.49 o 
   2  11   1       25.84       33.80      6.06 o 
   3  11   1      237.07      268.62     10.53 o 
   4  11   1        6.17        4.15      7.74 o 
   5  11   1        7.89        3.81      9.30 o 
   6  11   1       50.64       41.81     10.63 o 
   7  11   1        0.80        9.43      9.60 o 
   8  11   1        1.32        3.34     10.07 o 
  -8  12   1        2.26        4.25     10.87 o 
  -7  12   1       16.05        5.57     12.04 o 
  -6  12   1       37.50       33.91     11.28 o 
  -5  12   1       16.69       11.97      9.04 o 
  -4  12   1        0.53       11.49      7.65 o 
  -3  12   1       75.98       53.15      8.55 o 
  -2  12   1        2.84        4.97      6.38 o 
  -1  12   1       21.45       18.96      6.41 o 
   0  12   1      310.66      270.35      8.01 o 
   1  12   1       11.10        3.17      6.34 o 
   2  12   1        0.02       11.56      5.73 o 
   3  12   1       30.63       38.35      8.21 o 
   4  12   1      578.65      561.98     19.18 o 
   5  12   1        0.27        4.08      8.76 o 
   6  12   1       10.22        7.02      9.76 o 
   7  12   1        1.06        4.36     10.24 o 
   8  12   1        2.41        4.01     10.02 o 
  -7  13   1       73.06       65.13     12.10 o 
  -6  13   1      145.99      120.38     13.01 o 
  -5  13   1       46.67       38.95     10.96 o 
  -4  13   1      739.98      720.83     20.94 o 
  -3  13   1      566.07      502.96     17.35 o 
  -2  13   1      229.90      210.39     11.54 o 
  -1  13   1        5.03        6.98      6.98 o 
   0  13   1     1180.07     1210.14     15.65 o 
   1  13   1      429.87      392.02     14.34 o 
   2  13   1       56.02       53.74      9.03 o 
   3  13   1      190.15      177.85     12.16 o 
   4  13   1       24.64       27.12      9.46 o 
   5  13   1       24.63       35.96     11.20 o 
   6  13   1      104.20      127.49     14.61 o 
   7  13   1       51.19       47.94     12.81 o 
  -7  14   1        7.53        2.37     10.97 o 
  -6  14   1        0.40        3.84      9.82 o 
  -5  14   1        4.83       14.66      9.44 o 
  -4  14   1        1.93        8.36     10.21 o 
  -3  14   1       93.41       94.55     11.12 o 
  -2  14   1        3.40       16.81      8.62 o 
  -1  14   1       36.44       17.59      8.69 o 
   0  14   1       44.45       48.38      8.15 o 
   1  14   1        9.80        4.50      8.75 o 
   2  14   1      777.40      738.18     20.17 o 
   3  14   1       31.85       50.18      9.49 o 
   4  14   1       28.18       39.93      9.74 o 
   5  14   1       13.79       16.64     10.59 o 
   6  14   1       26.80       17.82     11.43 o 
   7  14   1        3.21       10.75     11.67 o 
  -6  15   1       10.74       31.90      9.71 o 
  -5  15   1        2.31        1.08     10.48 o 
  -4  15   1       32.25       32.20     10.29 o 
  -3  15   1       40.39       49.87      9.58 o 
  -2  15   1       34.86       33.55     10.32 o 
  -1  15   1       56.21       70.44     10.62 o 
   0  15   1      522.49      511.10     12.53 o 
   1  15   1      140.00      131.94     11.12 o 
   2  15   1      283.51      270.10     14.93 o 
   3  15   1       17.79       26.05      8.94 o 
   4  15   1       57.34       42.88     11.27 o 
   5  15   1        2.07        1.57      9.68 o 
   6  15   1        1.01        6.62     10.54 o 
  -5  16   1       11.35       22.21      9.87 o 
  -4  16   1       16.57        1.06     10.31 o 
  -3  16   1       18.34       10.41     10.41 o 
  -2  16   1        1.61        9.29      9.29 o 
  -1  16   1       47.15       41.83      9.96 o 
   0  16   1        0.82        7.67      7.99 o 
   1  16   1        5.22       12.18      9.31 o 
   2  16   1       39.66       31.20      9.93 o 
   3  16   1      160.67      134.55     12.94 o 
   4  16   1        1.30       24.18      9.07 o 
   5  16   1       12.76       23.45      9.73 o 
  -4  17   1       43.89       58.44     11.16 o 
  -3  17   1      129.51      149.35     13.24 o 
  -2  17   1       16.16        3.00     10.07 o 
  -1  17   1       27.99       46.94     10.52 o 
   0  17   1        0.15        9.77      6.84 o 
   1  17   1      216.76      185.42     14.02 o 
   2  17   1        2.49       14.28      9.04 o 
   3  17   1      142.73      144.55     13.00 o 
   4  17   1        0.11        4.62     10.29 o 
  -3  18   1        6.70        2.17     10.85 o 
  -2  18   1        2.44        4.18     10.37 o 
  -1  18   1       37.68       19.05      9.94 o 
   0  18   1       33.37       33.52      7.64 o 
   1  18   1       49.97       41.19     11.22 o 
   2  18   1        0.03        0.00      8.75 o 
   3  18   1        3.58        9.01      9.01 o 
   0  19   1      193.96      198.07     10.77 o 
 -10   0   2       20.31       32.86     11.55 o 
  -8   0   2        2.14        1.67      8.95 o 
  -6   0   2        0.72        2.61      5.66 o 
  -4   0   2     8346.99     7696.02     37.31 o 
  -2   0   2     8483.06     7877.12    118.80 o 
   0   0   2     3919.60     4429.02     70.50 o 
   2   0   2    23956.08    20776.85    200.12 o 
   4   0   2     2076.15     2242.71     21.78 o 
   6   0   2        0.00        4.40      6.52 o 
   8   0   2      106.17      105.43     12.01 o 
  10   0   2       14.29       14.24     11.46 o 
 -10   1   2        4.48        3.63     10.50 o 
  -9   1   2       71.92       73.04     11.53 o 
  -8   1   2       20.55        6.34      9.17 o 
  -7   1   2      451.86      466.23     15.78 o 
  -6   1   2       19.33        8.09      5.80 o 
  -5   1   2      835.01      894.61     15.04 o 
  -4   1   2       94.77       95.18      5.81 o 
  -3   1   2     1491.08     1506.97     14.48 o 
  -2   1   2      394.80      482.66      7.31 o 
  -1   1   2      197.78      256.77      4.68 o 
   0   1   2     5613.18     6411.01    323.65 o 
   1   1   2     1748.30     2177.26     13.79 o 
   2   1   2     7544.81     6688.52    124.72 o 
   3   1   2     5273.43     4996.73     28.57 o 
   4   1   2        6.55        0.38      4.50 o 
   5   1   2       38.85       44.08      5.81 o 
   6   1   2       36.46       42.42      7.52 o 
   7   1   2       80.91       83.32     10.36 o 
   8   1   2      201.10      201.69     14.03 o 
   9   1   2       92.94       97.82     14.04 o 
  10   1   2        4.33        0.58     11.35 o 
 -10   2   2       73.03       71.13     11.70 o 
  -9   2   2       61.19       73.96     11.44 o 
  -8   2   2       41.91       40.74      9.98 o 
  -7   2   2       34.75       46.81      8.49 o 
  -6   2   2      114.04      107.77      7.92 o 
  -5   2   2      396.76      374.20     11.59 o 
  -4   2   2        3.39        3.58      3.58 o 
  -3   2   2       10.51        4.59      2.88 o 
  -2   2   2     2492.66     2292.48     16.42 o 
  -1   2   2     1241.25     1423.14     11.31 o 
   0   2   2      907.78     1130.32     85.21 o 
   1   2   2     2837.17     3320.02     18.42 o 
   2   2   2     6084.35     5347.66    116.99 o 
   3   2   2     1723.08     1671.27     17.06 o 
   4   2   2     1412.07     1397.32     17.73 o 
   5   2   2        6.44        4.37      5.46 o 
   6   2   2      235.59      246.73     11.74 o 
   7   2   2      302.74      317.45     14.68 o 
   8   2   2       32.05       45.14      9.67 o 
   9   2   2       30.64       36.34     10.67 o 
  10   2   2        8.53       10.59     10.84 o 
 -10   3   2        5.44       12.21      9.73 o 
  -9   3   2        1.74        3.33      8.78 o 
  -8   3   2       17.79       10.72      9.16 o 
  -7   3   2       31.77       36.73      7.08 o 
  -6   3   2       98.47       72.70      8.72 o 
  -5   3   2      319.29      242.65      9.49 o 
  -4   3   2      179.64      158.92      8.08 o 
  -3   3   2     1129.44     1200.94     13.93 o 
  -2   3   2      979.49     1154.08     12.91 o 
  -1   3   2     6044.35     6280.24    117.28 o 
   0   3   2      339.06      340.28     23.68 o 
   1   3   2    17845.99    15710.18    180.18 o 
   2   3   2       27.34       24.59      4.11 o 
   3   3   2        0.08        0.00      3.95 o 
   4   3   2      182.90      144.94      7.62 o 
   5   3   2        1.50        2.40      5.56 o 
   6   3   2       18.18       18.38      6.18 o 
   7   3   2       68.13       69.70     10.38 o 
   8   3   2      105.12      132.12     12.00 o 
   9   3   2        1.91       11.31     11.31 o 
  10   3   2        5.94        9.40     10.97 o 
 -10   4   2        0.15        9.43      9.43 o 
  -9   4   2      176.76      184.23     13.51 o 
  -8   4   2       13.24       22.93      7.79 o 
  -7   4   2       42.23       42.17      9.07 o 
  -6   4   2      254.80      236.21     10.47 o 
  -5   4   2       88.03       82.78      6.92 o 
  -4   4   2     1306.44     1503.73     18.77 o 
  -3   4   2      228.54      241.96      8.24 o 
  -2   4   2     5902.86     5961.56     30.66 o 
  -1   4   2      310.33      318.14      6.45 o 
   0   4   2     2104.68     2409.64     84.96 o 
   1   4   2      313.06      257.16      6.92 o 
   2   4   2     5023.05     4844.42     28.17 o 
   3   4   2     1698.55     1343.35     16.61 o 
   4   4   2      120.52      111.66      7.34 o 
   5   4   2       14.62       24.23      6.38 o 
   6   4   2       26.11       16.63      7.24 o 
   7   4   2       44.27       41.00      9.57 o 
   8   4   2      176.60      233.14     13.61 o 
   9   4   2        2.11        5.22      9.78 o 
  10   4   2        8.35       11.60     10.24 o 
 -10   5   2        1.85        3.94      9.43 o 
  -9   5   2       18.17       17.61      9.35 o 
  -8   5   2       20.15       34.39     10.25 o 
  -7   5   2       27.58       32.90      8.26 o 
  -6   5   2       83.19       73.91      8.43 o 
  -5   5   2       80.16       85.89      8.35 o 
  -4   5   2      583.77      620.52     13.04 o 
  -3   5   2     3614.66     3338.82     26.19 o 
  -2   5   2     1627.66     1692.97     17.55 o 
  -1   5   2      318.59      313.41      7.69 o 
   0   5   2      723.34      621.59     36.05 o 
   1   5   2      168.23      201.07      6.13 o 
   2   5   2      645.30      689.45     11.82 o 
   3   5   2     2112.47     2173.32     21.67 o 
   4   5   2       32.08       49.92      6.29 o 
   5   5   2      342.88      360.55     12.54 o 
   6   5   2       45.40       64.13      8.15 o 
   7   5   2      292.17      257.62     14.24 o 
   8   5   2       19.01       10.44     10.33 o 
   9   5   2        2.43       11.09      9.63 o 
 -10   6   2        9.72       17.39     10.74 o 
  -9   6   2        3.00        2.50     11.66 o 
  -8   6   2      260.63      272.16     15.73 o 
  -7   6   2      244.08      269.57     13.96 o 
  -6   6   2      119.24      124.21      9.77 o 
  -5   6   2        5.31        1.45      6.08 o 
  -4   6   2       81.81       71.78      6.85 o 
  -3   6   2     4786.54     4336.94     31.22 o 
  -2   6   2     1795.49     1687.53     18.78 o 
  -1   6   2      386.15      426.58      9.33 o 
   0   6   2      975.74      818.55     17.91 o 
   1   6   2      460.41      497.03     10.00 o 
   2   6   2      833.62      759.73     16.20 o 
   3   6   2        5.11        4.87      4.87 o 
   4   6   2        0.01        4.66      5.65 o 
   5   6   2       37.38       33.20      7.15 o 
   6   6   2      832.59      799.62     20.28 o 
   7   6   2      151.84      151.95     11.97 o 
   8   6   2        2.08        4.40      9.52 o 
   9   6   2        5.85        8.58     10.40 o 
  -9   7   2        1.05       12.13     12.13 o 
  -8   7   2        8.81        6.80      9.75 o 
  -7   7   2      593.85      614.99     19.44 o 
  -6   7   2        0.16        3.57      7.46 o 
  -5   7   2       12.66       25.25      7.20 o 
  -4   7   2       74.43       56.12      6.89 o 
  -3   7   2       13.69       13.42      5.46 o 
  -2   7   2     1266.27     1481.28     18.10 o 
  -1   7   2      488.89      525.82     10.66 o 
   0   7   2       83.56       65.51      4.87 o 
   1   7   2       26.99       36.62      4.88 o 
   2   7   2      991.06     1123.68     16.17 o 
   3   7   2       41.75       44.87      5.89 o 
   4   7   2       21.31       29.04      5.83 o 
   5   7   2      209.18      236.37     11.19 o 
   6   7   2      830.56      859.44     21.76 o 
   7   7   2      146.51      156.34     12.68 o 
   8   7   2       31.58       23.17     10.61 o 
   9   7   2        0.01        3.85      9.96 o 
  -9   8   2        3.11       25.21     10.16 o 
  -8   8   2       19.54       29.60     10.17 o 
  -7   8   2       21.07       22.21      9.60 o 
  -6   8   2       88.92      103.73      9.87 o 
  -5   8   2      340.54      327.97     12.89 o 
  -4   8   2      746.61      676.87     16.00 o 
  -3   8   2        0.11        6.29      5.38 o 
  -2   8   2     2268.16     2399.62     24.07 o 
  -1   8   2       65.22       90.02      5.00 o 
   0   8   2      646.65      676.91     19.99 o 
   1   8   2      692.70      644.98     12.79 o 
   2   8   2      682.38      616.73     13.38 o 
   3   8   2      367.98      419.43     12.80 o 
   4   8   2       27.65       27.98      6.79 o 
   5   8   2      386.22      349.53     13.72 o 
   6   8   2      231.88      199.72     13.65 o 
   7   8   2      101.16      103.47     12.87 o 
   8   8   2       23.00       10.39     10.44 o 
   9   8   2       35.82       52.82     12.99 o 
  -9   9   2       30.67       30.54     11.91 o 
  -8   9   2       17.78       14.53     10.20 o 
  -7   9   2      101.04       83.18     11.90 o 
  -6   9   2        1.05        2.39      8.31 o 
  -5   9   2       63.72       78.76      8.71 o 
  -4   9   2      273.81      256.52     11.30 o 
  -3   9   2       90.59      121.69      7.14 o 
  -2   9   2        4.72        4.54      5.40 o 
  -1   9   2      123.41      107.84      6.76 o 
   0   9   2      764.80      727.44     10.64 o 
   1   9   2      167.26      196.08      7.23 o 
   2   9   2        0.22        3.43      5.51 o 
   3   9   2      241.79      213.13     10.21 o 
   4   9   2        1.52        2.66      6.60 o 
   5   9   2        0.01        7.29      7.29 o 
   6   9   2      226.39      247.75     14.73 o 
   7   9   2        8.86       11.74     10.27 o 
   8   9   2       44.21       50.97     12.31 o 
   9   9   2       28.54       20.85     11.75 o 
  -9  10   2       61.65       37.17     12.94 o 
  -8  10   2       13.12       12.28     11.46 o 
  -7  10   2      313.02      249.90     16.12 o 
  -6  10   2       13.26        9.36      8.28 o 
  -5  10   2      339.75      321.18     14.33 o 
  -4  10   2      118.15      158.04     10.29 o 
  -3  10   2      314.06      315.36     12.03 o 
  -2  10   2       73.59       76.11      6.87 o 
  -1  10   2     1074.78     1121.56     18.08 o 
   0  10   2       88.58       71.93      4.86 o 
   1  10   2        5.78        4.31      1.19 o 
   2  10   2        2.07        1.46      6.01 o 
   3  10   2       80.95      102.86      9.00 o 
   4  10   2      343.87      356.79     14.19 o 
   5  10   2      175.36      167.96     11.89 o 
   6  10   2       86.46       85.11     11.57 o 
   7  10   2        5.68       12.74     10.10 o 
   8  10   2        6.67       15.47     10.47 o 
  -8  11   2        1.99       10.67     10.67 o 
  -7  11   2      179.19      173.32     14.38 o 
  -6  11   2       53.74       75.72     11.37 o 
  -5  11   2      393.40      369.02     15.66 o 
  -4  11   2      231.76      192.12     11.54 o 
  -3  11   2      483.76      456.33     14.98 o 
  -2  11   2      310.15      319.32     12.31 o 
  -1  11   2       33.36       38.88      6.71 o 
   0  11   2      428.89      358.94      8.68 o 
   1  11   2      573.56      526.84     14.69 o 
   2  11   2        1.24        3.49      6.54 o 
   3  11   2      215.66      207.99     11.52 o 
   4  11   2        7.02        6.96      8.09 o 
   5  11   2        0.03        0.00      8.23 o 
   6  11   2        0.14        0.50      8.64 o 
   7  11   2       13.26       29.73     10.20 o 
   8  11   2        2.93        7.32     10.64 o 
  -8  12   2       27.20       46.14     10.81 o 
  -7  12   2       22.27       13.61     11.41 o 
  -6  12   2       26.65       32.49     10.02 o 
  -5  12   2      123.51      154.23     11.61 o 
  -4  12   2       81.19       62.23      9.63 o 
  -3  12   2       92.25       84.38      9.37 o 
  -2  12   2      139.91      146.02      9.87 o 
  -1  12   2      429.05      405.50     11.79 o 
   0  12   2        0.81        4.56      8.58 o 
   1  12   2       26.45       27.83      7.43 o 
   2  12   2      438.08      423.15     14.61 o 
   3  12   2       59.23       36.69      8.53 o 
   4  12   2      451.01      482.47     17.30 o 
   5  12   2      206.67      243.02     14.99 o 
   6  12   2       24.68       26.45     11.41 o 
   7  12   2       30.96       42.81     11.15 o 
  -7  13   2       30.95       35.32     11.02 o 
  -6  13   2       19.50       13.62     10.13 o 
  -5  13   2       58.44       42.52     10.82 o 
  -4  13   2        0.88       21.99      8.34 o 
  -3  13   2       23.78       46.16      8.69 o 
  -2  13   2        0.00        1.83      6.56 o 
  -1  13   2        5.77       12.02      7.34 o 
   0  13   2       69.44       76.41     14.29 o 
   1  13   2      206.00      235.03     11.77 o 
   2  13   2       37.93       37.57      8.20 o 
   3  13   2      114.83      141.11     11.71 o 
   4  13   2      220.83      209.99     14.52 o 
   5  13   2       82.11       81.17     11.76 o 
   6  13   2        0.01        2.14      9.77 o 
   7  13   2        0.92       10.65     10.65 o 
  -7  14   2       29.13       29.02     11.70 o 
  -6  14   2        0.00        9.90      9.90 o 
  -5  14   2       38.21       38.28     10.40 o 
  -4  14   2       29.34       27.33      9.06 o 
  -3  14   2      271.93      316.97     15.18 o 
  -2  14   2        0.01       14.04      7.28 o 
  -1  14   2      505.50      518.70     17.07 o 
   0  14   2      424.18      430.59     11.37 o 
   1  14   2      350.01      335.07     14.48 o 
   2  14   2      100.81       94.69     10.69 o 
   3  14   2      401.14      378.53     16.61 o 
   4  14   2       26.86        3.81     10.49 o 
   5  14   2       25.02       47.67     11.14 o 
   6  14   2       37.65       32.85     11.07 o 
  -6  15   2      102.51      114.75     13.10 o 
  -5  15   2       53.05       34.62     11.10 o 
  -4  15   2        6.72        3.37     10.23 o 
  -3  15   2      103.07      110.99     11.97 o 
  -2  15   2       54.05       58.53     10.47 o 
  -1  15   2        7.56       12.57      8.86 o 
   0  15   2       21.67       25.97      6.45 o 
   1  15   2       57.08       37.12     10.60 o 
   2  15   2       97.51      104.01     10.19 o 
   3  15   2        0.56        4.16      8.85 o 
   4  15   2      116.74      147.51     12.74 o 
   5  15   2       11.64       13.77     10.35 o 
   6  15   2       69.53       77.92     13.50 o 
  -5  16   2       13.09       23.15     10.33 o 
  -4  16   2       45.70       50.69      9.75 o 
  -3  16   2       19.06       36.04      9.36 o 
  -2  16   2        0.09        8.68      8.68 o 
  -1  16   2       15.20        4.48      9.61 o 
   0  16   2      291.40      319.19     11.06 o 
   1  16   2       24.44       16.29      9.56 o 
   2  16   2        0.18        8.94      8.55 o 
   3  16   2       16.98       26.24      9.44 o 
   4  16   2        0.59        7.67     10.00 o 
   5  16   2        2.31       12.97     10.26 o 
  -4  17   2        9.59        5.34     10.19 o 
  -3  17   2       47.65       52.70     11.43 o 
  -2  17   2       20.23       22.63      9.84 o 
  -1  17   2        7.65       21.47      8.95 o 
   0  17   2       46.45       68.94     12.64 o 
   1  17   2        0.76        4.18      9.37 o 
   2  17   2        0.05        5.60      8.75 o 
   3  17   2       20.93       24.45      9.87 o 
   4  17   2        2.65        2.59      9.78 o 
  -3  18   2        0.46        3.18      9.61 o 
  -2  18   2       69.59       75.37     11.74 o 
  -1  18   2        8.78       29.90      9.40 o 
   0  18   2       40.47       36.17     10.48 o 
   1  18   2       38.50       33.13      9.80 o 
   2  18   2        3.21        5.27      9.29 o 
   3  18   2        1.87        5.75      8.66 o 
  -9   0   3      137.44      155.56     13.76 o 
  -7   0   3      135.09      132.30     10.40 o 
  -5   0   3      568.03      522.00     11.86 o 
  -3   0   3      140.49      149.48      8.47 o 
  -1   0   3     7243.55     7813.36    106.06 o 
   1   0   3      635.61      697.56      8.26 o 
   3   0   3     5902.89     5654.48     35.88 o 
   5   0   3       32.24       34.86      6.63 o 
   7   0   3      103.98      122.95     11.03 o 
   9   0   3       45.64       50.32     12.06 o 
 -10   1   3       32.41       37.86     11.55 o 
  -9   1   3        7.48        3.47     11.03 o 
  -8   1   3        1.07       10.30      8.61 o 
  -7   1   3      355.57      376.50     14.64 o 
  -6   1   3       73.90       84.59      8.30 o 
  -5   1   3        7.40        7.31      2.15 o 
  -4   1   3        7.03        4.24      3.83 o 
  -3   1   3     2774.55     2842.04     19.94 o 
  -2   1   3      458.41      460.57      7.58 o 
  -1   1   3     3643.61     4572.24     86.62 o 
   0   1   3       31.70       39.56      4.80 o 
   1   1   3    15275.63    15246.29    160.18 o 
   2   1   3     1394.57     1586.98     14.78 o 
   3   1   3     2703.50     2763.44     21.82 o 
   4   1   3     1997.84     2027.41     21.31 o 
   5   1   3      496.65      514.61     13.36 o 
   6   1   3      609.01      659.46     16.40 o 
   7   1   3      506.73      516.54     18.01 o 
   8   1   3        2.14       18.23      9.60 o 
   9   1   3       37.87       46.20     12.30 o 
  10   1   3        3.93       14.74     12.04 o 
 -10   2   3        7.90       10.98     10.45 o 
  -9   2   3      101.76       94.88     13.97 o 
  -8   2   3      495.30      544.50     19.81 o 
  -7   2   3       27.66       39.85      8.19 o 
  -6   2   3       95.68       74.30      7.56 o 
  -5   2   3       43.83       45.50      5.45 o 
  -4   2   3       71.39       70.78      5.18 o 
  -3   2   3       33.29       30.37      4.71 o 
  -2   2   3     3914.69     4500.77     23.63 o 
  -1   2   3        3.73        6.09      1.74 o 
   0   2   3    15280.56    15111.85    932.52 o 
   1   2   3       29.85       21.12      3.57 o 
   2   2   3     1872.04     2085.54     17.35 o 
   3   2   3       43.92       60.25      5.19 o 
   4   2   3     3278.61     3460.74     28.27 o 
   5   2   3        8.19        6.39      5.53 o 
   6   2   3      524.32      522.40     16.34 o 
   7   2   3       54.21       40.99     10.42 o 
   8   2   3       41.92       29.58     10.36 o 
   9   2   3       10.65       14.30     10.18 o 
  10   2   3        0.08        2.82     10.50 o 
 -10   3   3        0.54       25.77      9.88 o 
  -9   3   3        0.01       15.86     10.36 o 
  -8   3   3        6.01       13.74      9.16 o 
  -7   3   3      124.33      135.47     11.11 o 
  -6   3   3      132.06      128.64      9.09 o 
  -5   3   3      179.58      175.37      8.20 o 
  -4   3   3      131.12      119.00      7.86 o 
  -3   3   3       81.81       85.63      7.08 o 
  -2   3   3       26.06       23.66      3.41 o 
  -1   3   3    10847.37    10065.09    148.45 o 
   0   3   3      279.54      199.14     21.02 o 
   1   3   3      634.79      644.56      9.40 o 
   2   3   3     2088.67     2032.45     17.71 o 
   3   3   3     2671.59     3028.21     26.44 o 
   4   3   3        1.74        3.27      0.96 o 
   5   3   3      303.72      322.95     11.66 o 
   6   3   3       37.12       37.89      8.58 o 
   7   3   3       24.29       24.61      8.56 o 
   8   3   3       14.94       11.81      9.37 o 
   9   3   3        1.96       12.76     10.45 o 
  10   3   3        5.70        2.22     10.58 o 
 -10   4   3       15.70        1.77     10.77 o 
  -9   4   3        0.05       20.33     11.49 o 
  -8   4   3      161.38      157.22     14.24 o 
  -7   4   3      229.88      218.59     11.74 o 
  -6   4   3      137.72      163.74      9.50 o 
  -5   4   3      212.64      189.80      7.68 o 
  -4   4   3      139.69      121.71      6.57 o 
  -3   4   3     2305.63     2147.74     19.57 o 
  -2   4   3      344.95      364.71      7.08 o 
  -1   4   3      192.56      217.20      6.19 o 
   0   4   3      609.55      663.05     21.11 o 
   1   4   3      188.19      200.31      6.44 o 
   2   4   3      914.25     1073.51     13.72 o 
   3   4   3       33.46       46.29      6.05 o 
   4   4   3       74.57       69.38      6.15 o 
   5   4   3       84.86       79.15      8.00 o 
   6   4   3       54.57       36.61      7.86 o 
   7   4   3       83.11       79.89     10.63 o 
   8   4   3       71.75       68.92     11.11 o 
   9   4   3        0.00        8.53      9.89 o 
 -10   5   3        5.82       12.56     11.95 o 
  -9   5   3       16.96       42.25      9.99 o 
  -8   5   3       22.26       20.99      9.97 o 
  -7   5   3      278.68      232.58     12.80 o 
  -6   5   3        4.83        1.24      6.54 o 
  -5   5   3      182.56      181.90      8.84 o 
  -4   5   3       35.85       39.47      5.01 o 
  -3   5   3     1164.22     1063.23     17.60 o 
  -2   5   3        0.20        0.85      3.57 o 
  -1   5   3      566.57      509.74     11.63 o 
   0   5   3      124.90      115.59      8.97 o 
   1   5   3      775.53      835.22     12.11 o 
   2   5   3       92.80      106.04      6.22 o 
   3   5   3     8775.57     8406.97     42.67 o 
   4   5   3     1773.26     1736.44     21.55 o 
   5   5   3        1.69       11.71      5.88 o 
   6   5   3      153.26      120.15     10.95 o 
   7   5   3        7.60       17.40      9.21 o 
   8   5   3        9.88        0.95     10.49 o 
   9   5   3        9.37        6.98      9.77 o 
 -10   6   3       20.33       33.18      9.96 o 
  -9   6   3        1.52        3.35      8.95 o 
  -8   6   3        5.42        9.46      8.80 o 
  -7   6   3      302.68      291.83     14.93 o 
  -6   6   3       11.40        3.95      8.79 o 
  -5   6   3        1.09        2.86      5.35 o 
  -4   6   3       34.41       34.38      6.49 o 
  -3   6   3      242.00      284.21     11.25 o 
  -2   6   3     2829.55     3190.76     25.23 o 
  -1   6   3       73.72       83.42      4.45 o 
   0   6   3     1032.97      877.55     11.71 o 
   1   6   3     1404.54     1171.24     15.24 o 
   2   6   3        5.68        0.22      4.44 o 
   3   6   3       87.80       82.04      8.55 o 
   4   6   3      495.98      573.66     14.41 o 
   5   6   3      194.85      214.01     10.57 o 
   6   6   3       34.78       40.95      8.36 o 
   7   6   3        1.44        7.01      8.48 o 
   8   6   3       51.53       56.92     11.22 o 
   9   6   3       12.10       36.43      9.81 o 
  -9   7   3       30.17        8.20     10.10 o 
  -8   7   3       26.39       23.74      9.31 o 
  -7   7   3      472.37      425.31     17.45 o 
  -6   7   3      935.14      895.04     19.94 o 
  -5   7   3      119.39      116.37      9.13 o 
  -4   7   3      654.84      641.67     14.42 o 
  -3   7   3      298.92      276.83     12.55 o 
  -2   7   3      947.37      981.72     15.12 o 
  -1   7   3      163.86      145.44      8.52 o 
   0   7   3       62.35       67.28      3.32 o 
   1   7   3      172.33      155.26      7.56 o 
   2   7   3       28.51       31.46      4.86 o 
   3   7   3        7.78        6.26      5.43 o 
   4   7   3       46.64       64.89      7.27 o 
   5   7   3        9.30       22.32      7.23 o 
   6   7   3      760.10      767.81     21.14 o 
   7   7   3        4.52        6.85      8.54 o 
   8   7   3        0.00        6.66     10.27 o 
   9   7   3        0.00       11.23     11.23 o 
  -9   8   3        7.89       12.02      9.49 o 
  -8   8   3        0.04        3.76      8.44 o 
  -7   8   3      181.61      157.97     13.01 o 
  -6   8   3      233.67      243.90     12.86 o 
  -5   8   3      485.97      438.04     14.82 o 
  -4   8   3      424.88      371.74     12.89 o 
  -3   8   3       35.48       38.36      5.95 o 
  -2   8   3      241.16      208.19     10.23 o 
  -1   8   3       74.14       75.44      6.13 o 
   0   8   3      616.21      695.65     28.46 o 
   1   8   3        2.11        2.76      4.69 o 
   2   8   3      107.07       90.95      7.25 o 
   3   8   3      879.47      896.54     17.03 o 
   4   8   3      224.31      254.47      9.97 o 
   5   8   3        0.02        7.62      7.62 o 
   6   8   3      559.41      514.34     18.58 o 
   7   8   3        9.97       11.43     10.36 o 
   8   8   3       11.05        2.64     10.63 o 
   9   8   3       11.51        3.90     10.52 o 
  -9   9   3        6.85       20.64      9.50 o 
  -8   9   3        0.51        0.46      9.64 o 
  -7   9   3       10.27        9.25      8.72 o 
  -6   9   3        5.90        6.30      7.80 o 
  -5   9   3      416.71      392.43     14.66 o 
  -4   9   3       19.25       14.02      4.34 o 
  -3   9   3      130.70      104.97      9.46 o 
  -2   9   3      166.90      150.93      8.21 o 
  -1   9   3     1539.16     1434.53     19.43 o 
   0   9   3      777.02      647.47     30.41 o 
   1   9   3      442.02      429.64     11.96 o 
   2   9   3      998.76      911.10     16.91 o 
   3   9   3       22.44       24.36      7.83 o 
   4   9   3      517.25      471.59     15.38 o 
   5   9   3      257.34      281.16     13.77 o 
   6   9   3      407.40      402.41     17.17 o 
   7   9   3      101.78       90.50     12.58 o 
   8   9   3       14.69       13.55     10.56 o 
  -9  10   3       15.87       17.38     10.28 o 
  -8  10   3       11.14       11.03      8.95 o 
  -7  10   3       64.92       71.68     11.47 o 
  -6  10   3      111.81      109.30     10.94 o 
  -5  10   3      126.09      107.25     10.17 o 
  -4  10   3      128.42      147.85      9.30 o 
  -3  10   3      390.04      451.18     14.10 o 
  -2  10   3        0.34        8.56      5.57 o 
  -1  10   3      116.09      101.75      7.77 o 
   0  10   3       55.72       48.38      4.53 o 
   1  10   3      614.34      695.71     15.59 o 
   2  10   3      160.21      141.28      9.49 o 
   3  10   3      230.36      244.48     12.00 o 
   4  10   3       60.10       50.80      8.62 o 
   5  10   3      201.81      210.64     12.92 o 
   6  10   3       74.06       58.46     11.15 o 
   7  10   3        7.74        1.07      9.47 o 
   8  10   3        4.25       18.34     10.26 o 
  -8  11   3        8.50        8.29      9.95 o 
  -7  11   3       14.32       30.48     10.28 o 
  -6  11   3      124.81      114.05     12.61 o 
  -5  11   3       18.14       22.40      8.45 o 
  -4  11   3        0.33        1.44      7.20 o 
  -3  11   3       46.34       38.02      7.46 o 
  -2  11   3       93.54       71.33      8.24 o 
  -1  11   3       44.60       35.73      7.49 o 
   0  11   3       61.16       65.90      5.82 o 
   1  11   3      316.62      295.74     11.98 o 
   2  11   3      148.01      134.83      9.50 o 
   3  11   3       95.94      101.56      9.85 o 
   4  11   3        6.40       11.12      8.20 o 
   5  11   3        1.16       12.02      8.06 o 
   6  11   3        5.64        3.96      9.56 o 
   7  11   3        0.59        8.62     10.06 o 
   8  11   3        0.20       15.32     10.06 o 
  -8  12   3       35.05       31.32     11.47 o 
  -7  12   3       87.05       63.52     12.10 o 
  -6  12   3       48.34       18.23     11.09 o 
  -5  12   3       17.10       12.84      9.59 o 
  -4  12   3      197.57      231.58     12.68 o 
  -3  12   3       72.62       66.85     10.58 o 
  -2  12   3      178.52      155.10     10.59 o 
  -1  12   3      253.73      284.37     12.30 o 
   0  12   3      347.50      312.77     17.20 o 
   1  12   3      372.98      387.42     14.11 o 
   2  12   3      373.60      363.30     14.36 o 
   3  12   3      498.30      503.40     17.52 o 
   4  12   3       33.18       39.42     10.20 o 
   5  12   3        1.08        4.23      9.08 o 
   6  12   3       13.45       16.06     10.46 o 
   7  12   3       14.19       22.72     10.92 o 
  -7  13   3      139.95      144.60     13.60 o 
  -6  13   3       86.33      120.87     12.73 o 
  -5  13   3      110.87      111.29     12.29 o 
  -4  13   3      968.95      898.88     23.54 o 
  -3  13   3        9.02        0.00      8.22 o 
  -2  13   3       43.59       51.56      8.13 o 
  -1  13   3       37.32       49.46      7.89 o 
   0  13   3       31.29        3.55     10.54 o 
   1  13   3      227.77      182.24     12.58 o 
   2  13   3      774.81      728.15     20.09 o 
   3  13   3       39.23       42.34      9.54 o 
   4  13   3       21.96       27.94      9.35 o 
   5  13   3        0.14        8.97      9.31 o 
   6  13   3        2.62        0.00     10.48 o 
   7  13   3        6.11        1.73     11.15 o 
  -7  14   3        0.03        1.07      9.42 o 
  -6  14   3        2.52        8.74      9.87 o 
  -5  14   3       49.85       37.18     10.30 o 
  -4  14   3       19.32        1.79      9.85 o 
  -3  14   3       31.08       41.32      8.27 o 
  -2  14   3       14.29       23.52      8.03 o 
  -1  14   3       12.38        3.92      8.20 o 
   0  14   3       10.60       12.73      9.33 o 
   1  14   3      130.27      138.78     11.09 o 
   2  14   3      217.91      209.44     12.66 o 
   3  14   3       15.13        9.39      9.89 o 
   4  14   3       21.07        1.91     10.29 o 
   5  14   3       15.01       27.15     10.36 o 
   6  14   3       14.75        2.76     11.37 o 
  -6  15   3        6.30       11.16     10.37 o 
  -5  15   3        1.57        4.56      9.02 o 
  -4  15   3       16.64       19.22      9.04 o 
  -3  15   3        0.31        5.01      8.39 o 
  -2  15   3       12.56       21.42      8.52 o 
  -1  15   3      140.79      170.91     12.77 o 
   0  15   3        6.61        0.51      8.80 o 
   1  15   3        9.38       11.84      8.83 o 
   2  15   3       57.43       55.04     10.31 o 
   3  15   3      226.29      194.98     14.62 o 
   4  15   3       22.41       12.67     10.33 o 
   5  15   3       54.99       86.73     11.74 o 
   6  15   3       28.32       38.78     11.20 o 
  -5  16   3       31.68       37.36     10.87 o 
  -4  16   3       13.02       18.71      9.69 o 
  -3  16   3        4.99        5.83      9.97 o 
  -2  16   3       27.96       29.39      9.77 o 
  -1  16   3      194.50      219.00     13.82 o 
   0  16   3      151.19      180.89      9.47 o 
   1  16   3      531.20      548.15     19.18 o 
   2  16   3      135.11      150.88     13.05 o 
   3  16   3       22.33        0.50     10.40 o 
   4  16   3        8.43        8.37      9.64 o 
   5  16   3        8.59        0.00     10.22 o 
  -4  17   3       52.06       79.61     11.50 o 
  -3  17   3       30.25       37.50     11.61 o 
  -2  17   3      187.77      218.58     14.47 o 
  -1  17   3      131.87      128.76     12.86 o 
   0  17   3       82.32       63.96      8.13 o 
   1  17   3      109.07      124.83     12.71 o 
   2  17   3       24.34        9.92      9.92 o 
   3  17   3        8.59        3.43      9.07 o 
   4  17   3       14.40       15.29     10.81 o 
  -3  18   3       30.44       32.33     10.85 o 
  -2  18   3        3.12        2.05      9.78 o 
  -1  18   3        1.54        4.99      9.41 o 
   0  18   3       59.01       55.45      9.28 o 
   1  18   3        0.11        6.29      8.95 o 
   2  18   3        0.06       19.78      8.43 o 
 -10   0   4      258.72      266.30     17.50 o 
  -8   0   4      355.93      428.39     17.48 o 
  -6   0   4     1205.53     1235.87     19.94 o 
  -4   0   4     3244.46     3258.93     24.14 o 
  -2   0   4      493.74      533.55      8.07 o 
   0   0   4     1252.42     1647.49      8.59 o 
   2   0   4      664.80      722.13      9.84 o 
   4   0   4      447.97      502.32     15.35 o 
   6   0   4      641.92      734.23     18.10 o 
   8   0   4      302.79      288.12     16.39 o 
  10   0   4        3.55        7.78     11.18 o 
 -10   1   4       16.30       26.81     12.08 o 
  -9   1   4       82.55      102.46     13.07 o 
  -8   1   4        0.00        0.00      8.89 o 
  -7   1   4       30.92       35.02      7.68 o 
  -6   1   4       76.60       80.90      8.06 o 
  -5   1   4       69.52       73.68      6.59 o 
  -4   1   4       84.44      108.00      6.27 o 
  -3   1   4        0.00        0.00      3.02 o 
  -2   1   4      587.59      594.26      8.99 o 
  -1   1   4    23791.97    23309.40    206.22 o 
   0   1   4      261.75      266.74      8.37 o 
   1   1   4     1629.15     1604.72     13.66 o 
   2   1   4      430.45      523.80      9.00 o 
   3   1   4       15.06       26.32      4.71 o 
   4   1   4      770.18      863.31     14.78 o 
   5   1   4      351.45      374.31     12.28 o 
   6   1   4      292.70      262.70     12.74 o 
   7   1   4      330.58      392.34     16.45 o 
   8   1   4        7.88       10.40     10.01 o 
   9   1   4       21.13       27.13     11.63 o 
  10   1   4        4.24        4.47     11.97 o 
 -10   2   4        6.73        9.23     11.91 o 
  -9   2   4        1.12       16.95     11.69 o 
  -8   2   4       68.39       69.21     11.49 o 
  -7   2   4        0.03       16.01      7.00 o 
  -6   2   4      249.58      230.88     11.60 o 
  -5   2   4      738.16      765.60     14.00 o 
  -4   2   4       13.98       15.88      4.60 o 
  -3   2   4     1492.28     1314.50     14.71 o 
  -2   2   4      326.48      412.23      8.34 o 
  -1   2   4    19512.94    17700.15    184.13 o 
   0   2   4       11.11       11.88      6.46 o 
   1   2   4        3.67        4.54      1.21 o 
   2   2   4      378.01      409.52      8.71 o 
   3   2   4     1287.35     1366.15     16.31 o 
   4   2   4     1206.48     1345.73     18.34 o 
   5   2   4      212.59      187.61     10.30 o 
   6   2   4        6.92        3.06      7.61 o 
   7   2   4       39.35       46.13      9.64 o 
   8   2   4        8.24        7.16     10.39 o 
   9   2   4        6.10       24.08     10.21 o 
 -10   3   4        2.03        3.67     11.96 o 
  -9   3   4       45.06       43.22     13.38 o 
  -8   3   4        0.28        1.88     10.01 o 
  -7   3   4      594.21      631.32     18.05 o 
  -6   3   4      302.17      287.79     11.77 o 
  -5   3   4      401.89      366.51     11.43 o 
  -4   3   4       63.23       43.13      4.97 o 
  -3   3   4       28.31       21.25      3.60 o 
  -2   3   4     1384.45     1246.53     13.48 o 
  -1   3   4     9010.69     7578.53    133.32 o 
   0   3   4       13.85       19.25      2.08 o 
   1   3   4     1879.45     1737.44     15.53 o 
   2   3   4      517.41      488.28      8.22 o 
   3   3   4     3947.45     4082.06     28.43 o 
   4   3   4      462.92      485.93     12.71 o 
   5   3   4       43.99       30.30      7.09 o 
   6   3   4       72.86       61.47      9.10 o 
   7   3   4      186.50      204.51     12.65 o 
   8   3   4        0.13       18.34      8.89 o 
   9   3   4        0.17        3.21     10.28 o 
 -10   4   4        0.55        7.20     11.95 o 
  -9   4   4      218.64      269.13     17.26 o 
  -8   4   4      189.15      199.63     13.94 o 
  -7   4   4      128.39      132.41     10.52 o 
  -6   4   4       56.27       47.84      7.54 o 
  -5   4   4       10.99        2.52      4.94 o 
  -4   4   4     1020.84     1008.42     15.56 o 
  -3   4   4        0.47        7.67      3.61 o 
  -2   4   4      102.43       92.42      5.07 o 
  -1   4   4     1451.05     1667.69     15.68 o 
   0   4   4      533.57      452.39     26.72 o 
   1   4   4      164.14      178.14      6.37 o 
   2   4   4      237.69      226.10      7.79 o 
   3   4   4       54.33       42.02      5.67 o 
   4   4   4     1640.91     1397.32     23.31 o 
   5   4   4      535.42      600.85     15.35 o 
   6   4   4       96.98       99.53      9.45 o 
   7   4   4      397.36      402.24     16.95 o 
   8   4   4        7.39        2.93     10.24 o 
   9   4   4        0.34       10.22      9.79 o 
 -10   5   4        4.83       12.35     12.35 o 
  -9   5   4       20.36       16.77     10.64 o 
  -8   5   4      148.73      163.79     13.56 o 
  -7   5   4       33.82       29.43      8.12 o 
  -6   5   4      110.60      119.48      8.94 o 
  -5   5   4      345.16      327.03     11.06 o 
  -4   5   4     1158.81     1303.98     17.68 o 
  -3   5   4      115.70      114.06      7.11 o 
  -2   5   4      121.74      139.55      6.17 o 
  -1   5   4       60.81       68.11      4.83 o 
   0   5   4        0.36        3.37      3.46 o 
   1   5   4     1591.03     1379.22     15.59 o 
   2   5   4     1219.43     1255.82     15.87 o 
   3   5   4      167.45      143.61      8.87 o 
   4   5   4      170.51      189.43      9.40 o 
   5   5   4       45.27       37.42      8.21 o 
   6   5   4      113.12      117.44     10.44 o 
   7   5   4       74.41       92.56     11.22 o 
   8   5   4       14.88       36.88     10.01 o 
   9   5   4        2.78       10.31     10.31 o 
 -10   6   4        0.02       10.19     10.19 o 
  -9   6   4        1.04        9.34     10.09 o 
  -8   6   4       21.34       31.79      9.96 o 
  -7   6   4     1152.62     1091.47     24.53 o 
  -6   6   4        0.75        5.60      7.16 o 
  -5   6   4      195.96      194.44     10.10 o 
  -4   6   4      867.57      952.09     16.36 o 
  -3   6   4      513.84      517.67     12.20 o 
  -2   6   4        9.43       15.25      4.04 o 
  -1   6   4      346.37      410.46      9.35 o 
   0   6   4     1622.99     1430.95     77.48 o 
   1   6   4      291.19      271.27      8.71 o 
   2   6   4     1957.96     2093.35     21.35 o 
   3   6   4      150.70      157.67      8.46 o 
   4   6   4       90.20      103.55      8.69 o 
   5   6   4      459.01      419.79     14.19 o 
   6   6   4      208.86      228.71     12.72 o 
   7   6   4       54.10       70.38      9.57 o 
   8   6   4       21.77       36.13     10.11 o 
   9   6   4        0.14        8.80     10.83 o 
  -9   7   4        3.16        5.36      9.60 o 
  -8   7   4       57.49       36.97     10.39 o 
  -7   7   4      149.06      156.62     12.64 o 
  -6   7   4      470.84      371.57     14.69 o 
  -5   7   4      192.58      167.28      9.69 o 
  -4   7   4       57.01       63.44      6.75 o 
  -3   7   4      650.97      672.46     13.76 o 
  -2   7   4      314.37      302.38      9.94 o 
  -1   7   4      573.32      519.70     13.06 o 
   0   7   4      454.39      434.74      7.14 o 
   1   7   4      160.82      152.01      7.84 o 
   2   7   4     2707.23     2608.70     25.17 o 
   3   7   4       81.11       76.48      7.14 o 
   4   7   4     1333.86     1306.34     21.14 o 
   5   7   4       18.08       16.47      8.26 o 
   6   7   4      203.14      192.94     13.74 o 
   7   7   4       29.04       22.02      9.56 o 
   8   7   4       40.59       44.34     10.86 o 
   9   7   4        6.33       20.53     10.19 o 
  -9   8   4        1.33        9.62      9.62 o 
  -8   8   4      113.92      103.85     12.02 o 
  -7   8   4       29.02       27.10      9.06 o 
  -6   8   4       14.53       18.56      8.04 o 
  -5   8   4       18.96       14.41      3.86 o 
  -4   8   4       80.03       83.34      8.67 o 
  -3   8   4      986.13      893.24     16.87 o 
  -2   8   4      480.04      526.03     12.36 o 
  -1   8   4     2835.68     2701.68     25.41 o 
   0   8   4      466.73      483.36     15.50 o 
   1   8   4     1599.88     1842.40     21.56 o 
   2   8   4      732.04      702.25     14.17 o 
   3   8   4      181.40      191.72      9.93 o 
   4   8   4        0.02        2.94      7.16 o 
   5   8   4      631.47      620.63     18.45 o 
   6   8   4      103.25      106.66     12.72 o 
   7   8   4        4.34        0.50      9.37 o 
   8   8   4        5.41        1.59     11.14 o 
   9   8   4       66.18       86.16     13.39 o 
  -9   9   4        6.02        0.00     10.39 o 
  -8   9   4        5.11        6.13     10.27 o 
  -7   9   4        0.74        2.19      8.94 o 
  -6   9   4      125.54      110.24     10.82 o 
  -5   9   4       13.48        9.13      7.96 o 
  -4   9   4       18.13       22.41      6.17 o 
  -3   9   4       12.42       16.38      6.19 o 
  -2   9   4        4.65       13.38      5.85 o 
  -1   9   4      521.03      426.39     12.46 o 
   0   9   4        1.78        4.99      3.37 o 
   1   9   4       23.43       35.19      6.15 o 
   2   9   4      621.88      519.73     14.59 o 
   3   9   4      101.15       79.05      8.17 o 
   4   9   4      430.29      389.90     14.65 o 
   5   9   4      255.66      202.32     13.36 o 
   6   9   4       22.74        5.93     10.31 o 
   7   9   4       25.90       14.23     11.24 o 
   8   9   4        1.87       17.00      9.79 o 
  -9  10   4        1.70       10.51      9.30 o 
  -8  10   4       35.65       44.84     10.42 o 
  -7  10   4      196.89      224.97     13.85 o 
  -6  10   4        2.03        0.85      8.68 o 
  -5  10   4      279.17      246.94     12.45 o 
  -4  10   4        0.01        2.41      6.76 o 
  -3  10   4       71.59       65.20      8.11 o 
  -2  10   4        3.35        1.45      5.88 o 
  -1  10   4      217.55      218.53      8.86 o 
   0  10   4       39.40       33.97      7.03 o 
   1  10   4      299.63      314.64     11.81 o 
   2  10   4      292.90      278.16     11.89 o 
   3  10   4      751.36      774.07     18.76 o 
   4  10   4      201.07      193.49     12.50 o 
   5  10   4       10.73       21.39      9.10 o 
   6  10   4       63.93       60.34     11.43 o 
   7  10   4        8.65       17.88      9.52 o 
   8  10   4        4.00        1.69     10.76 o 
  -8  11   4        7.86       22.04      8.87 o 
  -7  11   4       15.89       18.55     10.02 o 
  -6  11   4      397.10      370.87     16.58 o 
  -5  11   4        4.50        2.82      8.32 o 
  -4  11   4       56.54       46.12      8.78 o 
  -3  11   4       54.90       63.18      7.19 o 
  -2  11   4      302.71      310.25     12.02 o 
  -1  11   4      926.37      908.54     17.94 o 
   0  11   4      160.99      149.98      6.77 o 
   1  11   4        2.99       14.29      6.09 o 
   2  11   4      104.88       96.95      9.31 o 
   3  11   4      399.74      445.56     15.39 o 
   4  11   4      128.24      151.37     11.29 o 
   5  11   4       30.76       24.18     10.24 o 
   6  11   4       14.28        6.56      9.27 o 
   7  11   4        0.45       14.16      9.82 o 
   8  11   4        4.19        2.82     10.60 o 
  -8  12   4        3.18        1.03      9.76 o 
  -7  12   4       39.81       45.01     10.70 o 
  -6  12   4       53.14       70.98     10.89 o 
  -5  12   4       83.13       58.87     10.18 o 
  -4  12   4        0.70        3.95      8.59 o 
  -3  12   4       55.78       63.36      8.82 o 
  -2  12   4        0.39        4.60      6.90 o 
  -1  12   4      325.40      303.62     12.83 o 
   0  12   4      420.27      442.39     19.01 o 
   1  12   4      171.62      150.15      9.97 o 
   2  12   4        0.08        7.35      7.35 o 
   3  12   4     1157.06     1079.46     24.07 o 
   4  12   4      103.61       97.82     11.56 o 
   5  12   4        2.67       14.03      9.45 o 
   6  12   4       24.13       43.20      9.43 o 
   7  12   4        0.51       11.20      9.75 o 
  -7  13   4        0.39       10.74      9.80 o 
  -6  13   4        5.79       11.18      9.80 o 
  -5  13   4       72.99       65.70     11.18 o 
  -4  13   4        0.42        2.54      9.28 o 
  -3  13   4       41.61       41.66      8.56 o 
  -2  13   4        9.87        4.20      7.13 o 
  -1  13   4       11.95        4.09      7.12 o 
   0  13   4      129.79      119.08      7.43 o 
   1  13   4        4.68        5.63      7.23 o 
   2  13   4       14.16        1.98      8.77 o 
   3  13   4        7.38       11.68      9.52 o 
   4  13   4      106.60      104.31     12.20 o 
   5  13   4       24.96       39.24      9.99 o 
   6  13   4       15.86        3.28     10.26 o 
   7  13   4       11.33       16.54     10.81 o 
  -7  14   4        7.92        8.86     10.47 o 
  -6  14   4       16.57       10.62      9.77 o 
  -5  14   4        0.38       12.51      9.25 o 
  -4  14   4        0.00        8.29      8.29 o 
  -3  14   4      257.80      287.05     14.30 o 
  -2  14   4       11.52        4.54      7.70 o 
  -1  14   4      468.22      498.43     17.65 o 
   0  14   4       28.96       13.26      5.89 o 
   1  14   4      169.46      199.07     12.86 o 
   2  14   4      193.71      186.97     13.25 o 
   3  14   4       12.19       15.64      9.48 o 
   4  14   4        5.03       19.36      9.90 o 
   5  14   4       49.94       69.07     11.01 o 
   6  14   4       35.65       39.77     11.03 o 
  -6  15   4        7.76        9.84      9.84 o 
  -5  15   4       11.78       15.09     10.14 o 
  -4  15   4        0.77        1.91      8.86 o 
  -3  15   4        0.91       17.94      9.00 o 
  -2  15   4       22.16       25.68      8.60 o 
  -1  15   4       47.42       67.01      9.56 o 
   0  15   4       20.42       18.20      6.29 o 
   1  15   4       50.90       48.49     10.00 o 
   2  15   4        1.35       12.94      8.73 o 
   3  15   4       16.82        7.74     10.14 o 
   4  15   4        0.37        3.64     10.31 o 
   5  15   4        7.97        1.11     10.93 o 
  -5  16   4       21.81       23.90     10.37 o 
  -4  16   4        3.02        8.06      9.87 o 
  -3  16   4       16.36       27.18      9.40 o 
  -2  16   4        0.62        3.77      8.67 o 
  -1  16   4        0.17        6.92      8.40 o 
   0  16   4       99.04       89.45     12.07 o 
   1  16   4        1.84        9.88      9.88 o 
   2  16   4       98.74       99.42     11.57 o 
   3  16   4        2.71        7.01      9.72 o 
   4  16   4        2.47       11.15     10.43 o 
   5  16   4        4.55        1.09      9.52 o 
  -4  17   4       29.24       25.93     10.30 o 
  -3  17   4       21.53       25.27      9.62 o 
  -2  17   4       39.11       49.33     10.43 o 
  -1  17   4        8.19       21.27      9.13 o 
   0  17   4       90.70       72.02     10.25 o 
   1  17   4        0.52        8.12      9.12 o 
   2  17   4        4.27        4.79      9.34 o 
   3  17   4        0.43        4.52      9.18 o 
   4  17   4        0.09        2.69      9.80 o 
  -3  18   4        0.63        1.02      9.29 o 
  -2  18   4        3.18        9.49      9.49 o 
  -1  18   4       64.61       76.87     11.51 o 
   0  18   4       22.30        6.56      7.38 o 
   1  18   4       11.10        7.83      9.25 o 
   2  18   4        0.45        4.87      8.75 o 
  -9   0   5        0.04       15.78     11.79 o 
  -7   0   5       28.02       27.16      7.22 o 
  -5   0   5     1103.04      937.75     20.24 o 
  -3   0   5     2436.61     2460.39     19.05 o 
  -1   0   5     1120.13     1331.41     12.42 o 
   1   0   5      974.04      878.63     10.06 o 
   3   0   5      321.08      245.27      7.86 o 
   5   0   5       70.86       74.98     10.13 o 
   7   0   5       18.65       15.51      8.28 o 
   9   0   5        4.65        8.24     11.40 o 
 -10   1   5       14.74        5.10     12.89 o 
  -9   1   5     1015.86     1128.91     29.89 o 
  -8   1   5      120.02      122.06     11.70 o 
  -7   1   5        1.10        7.44      6.47 o 
  -6   1   5       15.28       11.88      5.94 o 
  -5   1   5     1050.57      993.93     15.93 o 
  -4   1   5     3270.98     3079.16     24.26 o 
  -3   1   5       76.23       88.81      5.91 o 
  -2   1   5      736.52      817.62     10.87 o 
  -1   1   5    49405.02    41173.20    291.33 o 
   0   1   5       52.47       59.16      2.72 o 
   1   1   5     2335.91     2537.90     17.96 o 
   2   1   5       17.66       13.98      3.72 o 
   3   1   5      139.57      139.15      6.79 o 
   4   1   5      265.54      253.16      9.63 o 
   5   1   5      515.10      516.94     14.33 o 
   6   1   5        1.68        2.99      7.71 o 
   7   1   5       68.13       56.28     10.97 o 
   8   1   5       31.02       51.12     10.96 o 
   9   1   5       13.60        4.25     11.89 o 
 -10   2   5      185.42      179.11     17.24 o 
  -9   2   5        3.81        4.76     11.57 o 
  -8   2   5       68.15       79.97     11.23 o 
  -7   2   5       14.64       11.23      7.47 o 
  -6   2   5      803.07      717.35     17.13 o 
  -5   2   5     1171.82     1191.42     17.72 o 
  -4   2   5        5.35        5.74      4.36 o 
  -3   2   5       32.77       44.84      4.44 o 
  -2   2   5      402.08      433.31      8.57 o 
  -1   2   5     7267.06     6775.91    128.56 o 
   0   2   5     2381.64     2506.51     82.99 o 
   1   2   5     2262.10     2504.48     18.60 o 
   2   2   5      576.00      535.32     10.10 o 
   3   2   5      656.05      597.02     11.72 o 
   4   2   5      122.02      138.93      7.86 o 
   5   2   5      514.12      549.50     15.12 o 
   6   2   5      747.93      793.27     19.67 o 
   7   2   5       14.46       24.14      9.50 o 
   8   2   5       21.77       39.12      9.75 o 
   9   2   5       17.68        0.53     11.59 o 
 -10   3   5       14.04       17.84     12.46 o 
  -9   3   5        0.00       11.95     11.35 o 
  -8   3   5       28.07       32.17     10.10 o 
  -7   3   5       24.55       16.33      8.49 o 
  -6   3   5      312.05      310.54     12.42 o 
  -5   3   5      522.09      453.57     11.95 o 
  -4   3   5       22.80       31.17      4.75 o 
  -3   3   5     1168.96     1105.20     14.51 o 
  -2   3   5     3617.52     3787.73     23.99 o 
  -1   3   5       10.94        8.10      3.54 o 
   0   3   5      169.07      182.68     19.02 o 
   1   3   5      380.80      351.81      7.86 o 
   2   3   5       23.81       24.68      4.24 o 
   3   3   5      733.48      788.87     13.56 o 
   4   3   5       24.27       19.04      5.48 o 
   5   3   5      508.37      640.39     15.93 o 
   6   3   5      136.85      129.89     10.76 o 
   7   3   5       28.53       21.28      9.46 o 
   8   3   5        1.22        8.32     10.06 o 
   9   3   5       43.26       51.21     11.01 o 
 -10   4   5        1.23       12.88     11.56 o 
  -9   4   5      139.17      152.90     14.78 o 
  -8   4   5      164.00      155.79     13.41 o 
  -7   4   5       68.18       78.88      9.54 o 
  -6   4   5       29.83       26.39      6.61 o 
  -5   4   5        8.80       12.34      5.55 o 
  -4   4   5      411.79      467.75      9.54 o 
  -3   4   5       11.34        3.12      3.85 o 
  -2   4   5       24.83       19.69      4.21 o 
  -1   4   5     1905.38     2051.02     17.78 o 
   0   4   5      410.87      438.75     10.88 o 
   1   4   5      940.52      827.50     11.74 o 
   2   4   5      595.08      618.91     11.33 o 
   3   4   5        4.51        8.39      4.41 o 
   4   4   5       65.28       61.98      7.23 o 
   5   4   5       94.68       80.21      9.34 o 
   6   4   5       14.47       17.80      8.09 o 
   7   4   5       41.94       33.62     10.33 o 
   8   4   5        5.41        7.96     10.20 o 
   9   4   5        1.98        6.49     11.03 o 
 -10   5   5        2.20        3.91     11.07 o 
  -9   5   5       20.57       28.76     10.70 o 
  -8   5   5        0.07        3.24      9.74 o 
  -7   5   5       32.88       37.86      9.22 o 
  -6   5   5      208.46      179.02     10.47 o 
  -5   5   5      184.26      170.75     11.48 o 
  -4   5   5      999.07      797.15     14.59 o 
  -3   5   5      528.84      492.12     10.50 o 
  -2   5   5      592.92      592.48     10.66 o 
  -1   5   5     1883.28     2034.30     18.75 o 
   0   5   5      652.83      713.82     70.11 o 
   1   5   5      351.52      381.85      9.26 o 
   2   5   5      437.24      479.59     10.60 o 
   3   5   5      143.76      145.50      7.52 o 
   4   5   5     1653.84     1526.46     21.33 o 
   5   5   5     2063.22     1992.23     30.43 o 
   6   5   5      248.66      240.93     14.01 o 
   7   5   5       63.39       63.72     10.72 o 
   8   5   5       37.89       33.95     11.74 o 
   9   5   5       19.02       26.19     12.18 o 
 -10   6   5       17.26       22.09     11.22 o 
  -9   6   5        7.33        1.60     10.38 o 
  -8   6   5       22.23       32.25      9.34 o 
  -7   6   5        2.04       15.49      8.31 o 
  -6   6   5       83.95       76.62      8.89 o 
  -5   6   5      226.33      232.85     10.72 o 
  -4   6   5        4.61       11.62      5.40 o 
  -3   6   5      384.22      333.93     12.00 o 
  -2   6   5      489.03      504.10     10.79 o 
  -1   6   5     1083.93     1048.83     14.52 o 
   0   6   5        1.77        3.22      3.54 o 
   1   6   5       13.25        7.98      4.60 o 
   2   6   5      314.27      316.30     10.27 o 
   3   6   5      246.17      260.20      8.33 o 
   4   6   5       63.06       59.40      7.51 o 
   5   6   5      136.02      149.74     10.59 o 
   6   6   5      327.73      331.74     14.97 o 
   7   6   5        9.43       20.37      9.87 o 
   8   6   5        1.27        3.08     11.10 o 
   9   6   5        0.26        4.97     10.40 o 
  -9   7   5       10.80        1.02     10.20 o 
  -8   7   5        1.30       16.55      8.88 o 
  -7   7   5      293.88      265.19     14.63 o 
  -6   7   5      219.28      244.90     12.61 o 
  -5   7   5       11.96        9.24      6.89 o 
  -4   7   5      207.52      186.91      9.58 o 
  -3   7   5      552.66      504.65     12.14 o 
  -2   7   5        0.11        0.43      4.32 o 
  -1   7   5        1.82        1.38      0.30 o 
   0   7   5      460.42      431.76     28.50 o 
   1   7   5      184.37      182.50      7.92 o 
   2   7   5        9.08       12.43      4.88 o 
   3   7   5      921.76     1010.41     17.38 o 
   4   7   5      320.52      348.05     13.41 o 
   5   7   5      640.96      643.80     18.28 o 
   6   7   5       20.32       12.61      9.44 o 
   7   7   5       49.16       38.86     10.93 o 
   8   7   5        9.06       13.73     10.24 o 
   9   7   5       69.91       75.37     14.01 o 
  -9   8   5       13.59       29.27      9.31 o 
  -8   8   5      109.39      114.38     12.84 o 
  -7   8   5      120.76       99.55     11.75 o 
  -6   8   5       73.04       52.41      9.31 o 
  -5   8   5      436.94      407.13     14.11 o 
  -4   8   5        2.24        4.14      5.30 o 
  -3   8   5       82.55       94.87      7.95 o 
  -2   8   5      344.48      398.08     12.10 o 
  -1   8   5        1.52        4.06      5.25 o 
   0   8   5      644.75      595.32     29.76 o 
   1   8   5       66.17       74.36      6.43 o 
   2   8   5      100.81      121.69      7.84 o 
   3   8   5        4.69        6.56      6.56 o 
   4   8   5       66.49       48.89      8.49 o 
   5   8   5      304.60      251.64     14.58 o 
   6   8   5       95.25       90.32     11.97 o 
   7   8   5        1.45       11.23     11.23 o 
   8   8   5       18.37       19.47     10.49 o 
  -9   9   5       14.31        4.43      8.99 o 
  -8   9   5        1.16        8.02      8.61 o 
  -7   9   5       56.44       47.32      9.77 o 
  -6   9   5      163.18      160.80     11.51 o 
  -5   9   5      101.59       90.30      9.32 o 
  -4   9   5        1.73        2.89      5.89 o 
  -3   9   5       81.46       71.86      8.17 o 
  -2   9   5      620.99      649.74     14.69 o 
  -1   9   5      240.75      277.32     10.41 o 
   0   9   5       56.96       58.12      4.84 o 
   1   9   5      207.44      181.66      9.28 o 
   2   9   5      162.35      171.18      9.48 o 
   3   9   5      330.64      303.28     12.69 o 
   4   9   5      416.74      366.49     14.74 o 
   5   9   5       21.52       31.41      9.92 o 
   6   9   5        2.61       16.76      9.14 o 
   7   9   5       16.49       29.39     10.10 o 
   8   9   5        4.87       10.47      9.36 o 
  -8  10   5       25.16       31.48      8.92 o 
  -7  10   5       33.97       28.80     10.86 o 
  -6  10   5       47.67       63.86      9.33 o 
  -5  10   5       65.39       58.18      9.13 o 
  -4  10   5        0.02        1.07      6.83 o 
  -3  10   5       22.95       43.46      7.60 o 
  -2  10   5        0.35        2.11      5.74 o 
  -1  10   5       83.46       76.25      7.97 o 
   0  10   5      147.78      162.30      7.75 o 
   1  10   5      164.42      152.95      9.25 o 
   2  10   5        6.53        4.17      6.37 o 
   3  10   5       14.58       20.11      8.02 o 
   4  10   5       33.07       15.74      9.43 o 
   5  10   5      321.11      292.07     15.71 o 
   6  10   5       23.97        3.91     11.57 o 
   7  10   5       38.88       52.34     10.92 o 
   8  10   5        0.87        7.29     11.01 o 
  -8  11   5       26.08       34.65      9.37 o 
  -7  11   5       37.48       32.30      9.70 o 
  -6  11   5        1.08        4.87      8.75 o 
  -5  11   5       43.83       33.11      8.96 o 
  -4  11   5      821.20      726.83     19.78 o 
  -3  11   5      122.36      125.91      9.71 o 
  -2  11   5      468.15      460.98     14.97 o 
  -1  11   5       94.76      121.64      9.21 o 
   0  11   5       54.92       52.17      9.66 o 
   1  11   5      985.33      984.90     19.52 o 
   2  11   5        7.66       12.34      7.43 o 
   3  11   5        4.19       13.05      8.62 o 
   4  11   5       10.52        7.65      9.29 o 
   5  11   5      139.94      115.24     12.75 o 
   6  11   5       13.15        6.70     10.97 o 
   7  11   5        3.80       12.14     10.13 o 
  -8  12   5       16.25        7.06      9.26 o 
  -7  12   5       32.71       34.37      9.51 o 
  -6  12   5       38.52       50.26     10.56 o 
  -5  12   5       74.43       80.41     10.75 o 
  -4  12   5      255.76      262.08     13.77 o 
  -3  12   5       41.60       46.39      7.96 o 
  -2  12   5        0.75        3.61      7.17 o 
  -1  12   5      482.68      515.54     15.82 o 
   0  12   5        4.86        0.60      8.79 o 
   1  12   5      691.31      712.92     18.97 o 
   2  12   5      185.29      158.49     12.19 o 
   3  12   5        0.54        8.52      8.52 o 
   4  12   5       71.99       56.27     10.75 o 
   5  12   5       17.63       17.87     10.74 o 
   6  12   5       15.83       28.38     11.03 o 
   7  12   5        7.77        1.69     11.66 o 
  -7  13   5       29.16       13.63     10.11 o 
  -6  13   5       60.39       49.58     11.68 o 
  -5  13   5      142.14      132.45     12.97 o 
  -4  13   5       11.41        7.39      8.93 o 
  -3  13   5       25.45       35.26      9.04 o 
  -2  13   5       30.77       34.60      8.58 o 
  -1  13   5       21.89       23.79      7.94 o 
   0  13   5       60.13       56.23      6.50 o 
   1  13   5      204.85      160.53     12.05 o 
   2  13   5      161.19      138.15     11.74 o 
   3  13   5      151.81      137.81     13.77 o 
   4  13   5        9.61       35.75      9.48 o 
   5  13   5        1.98       16.66      9.75 o 
   6  13   5       26.07       26.55     12.12 o 
  -7  14   5       12.61       20.57      9.41 o 
  -6  14   5        7.74        0.49      9.60 o 
  -5  14   5       38.21       33.84      9.85 o 
  -4  14   5        0.04        5.98      8.81 o 
  -3  14   5        0.08        4.82      8.57 o 
  -2  14   5      182.79      231.51     12.86 o 
  -1  14   5        2.21        8.29      8.03 o 
   0  14   5       13.11       21.04      5.90 o 
   1  14   5       69.72       52.84     10.46 o 
   2  14   5      352.86      384.32     16.60 o 
   3  14   5       46.98       58.28     11.52 o 
   4  14   5        7.77       13.23     10.30 o 
   5  14   5       22.39       12.43     11.46 o 
   6  14   5       47.33       52.53     12.09 o 
  -6  15   5        2.07       26.33      8.90 o 
  -5  15   5      113.72       99.53     12.63 o 
  -4  15   5       22.62       21.79      8.97 o 
  -3  15   5       26.50       16.32      9.41 o 
  -2  15   5       12.73        6.79      9.09 o 
  -1  15   5       59.70       69.12     10.68 o 
   0  15   5       43.14       33.76      7.75 o 
   1  15   5      191.62      189.23     12.80 o 
   2  15   5        4.43        1.81      9.91 o 
   3  15   5       12.89       10.94     10.20 o 
   4  15   5       44.98       50.18     11.49 o 
   5  15   5       14.88        5.01     10.80 o 
  -5  16   5      124.99      131.22     12.42 o 
  -4  16   5        2.56        0.00      9.09 o 
  -3  16   5       99.02      102.35     11.49 o 
  -2  16   5       41.35       41.52      9.94 o 
  -1  16   5       53.27       51.57     11.03 o 
   0  16   5        0.00        6.37      8.62 o 
   1  16   5       53.48       45.99     11.06 o 
   2  16   5       30.89       14.35      9.95 o 
   3  16   5       33.11       35.29     10.21 o 
   4  16   5        3.64        6.48      9.90 o 
  -4  17   5      113.84      144.83     12.91 o 
  -3  17   5       18.05       35.51      9.58 o 
  -2  17   5        9.61       10.42      9.55 o 
  -1  17   5      126.31      158.11     13.30 o 
   0  17   5        3.03        4.22      6.37 o 
   1  17   5        1.17        9.58      9.58 o 
   2  17   5        1.70        3.43      9.23 o 
   3  17   5        8.20        9.26      9.98 o 
  -2  18   5        0.73        9.16      9.49 o 
  -1  18   5        0.71        5.53      9.93 o 
   0  18   5        0.33        2.35      6.37 o 
   1  18   5        8.49        1.51      9.50 o 
   2  18   5       45.58       48.48      9.26 o 
 -10   0   6        0.82        8.68     11.30 o 
  -8   0   6      826.65      897.62     23.39 o 
  -6   0   6      229.48      250.21     14.15 o 
  -4   0   6       12.05       16.85      4.56 o 
  -2   0   6     4913.72     4710.35    112.59 o 
   0   0   6      326.93      342.34      5.81 o 
   2   0   6     2422.71     2607.04     19.72 o 
   4   0   6     1423.41     1331.07     17.94 o 
   6   0   6      349.79      334.76     13.75 o 
   8   0   6      133.90      135.15     13.50 o 
 -10   1   6        0.41       12.32     11.46 o 
  -9   1   6       53.13       85.14     12.97 o 
  -8   1   6        4.73       27.63      8.99 o 
  -7   1   6        7.12        2.46      7.37 o 
  -6   1   6       75.75       68.35      6.80 o 
  -5   1   6      116.44      115.53      8.05 o 
  -4   1   6     2261.44     2532.58     22.62 o 
  -3   1   6      194.74      166.06      6.84 o 
  -2   1   6      123.48      130.90      6.53 o 
  -1   1   6     6093.41     6036.32    125.71 o 
   0   1   6      260.74      289.57      9.30 o 
   1   1   6     4399.13     4502.03     24.97 o 
   2   1   6      264.87      254.54      7.15 o 
   3   1   6      415.01      528.03     10.90 o 
   4   1   6      336.06      333.61     10.79 o 
   5   1   6       14.07       15.80      6.40 o 
   6   1   6      121.45      111.92     10.69 o 
   7   1   6       76.07       83.20     11.13 o 
   8   1   6       25.52       18.02     10.67 o 
   9   1   6        0.88       21.40      9.63 o 
 -10   2   6       30.13       27.67     13.01 o 
  -9   2   6        0.14        3.11     10.82 o 
  -8   2   6        2.20       21.26      8.98 o 
  -7   2   6        0.78        1.05      6.76 o 
  -6   2   6      220.82      205.73     10.90 o 
  -5   2   6      204.62      213.21      9.14 o 
  -4   2   6     1038.14     1176.29     16.51 o 
  -3   2   6      412.36      412.30     10.62 o 
  -2   2   6      176.92      166.11      6.59 o 
  -1   2   6     6351.85     6427.21    132.52 o 
   0   2   6     1581.70     1586.71     13.78 o 
   1   2   6       35.51       32.57      4.00 o 
   2   2   6     1399.85     1364.35     15.73 o 
   3   2   6     1725.35     1929.08     20.47 o 
   4   2   6      167.04      140.56      8.58 o 
   5   2   6        1.08       13.93      6.47 o 
   6   2   6       32.56       39.00      8.47 o 
   7   2   6      423.34      426.24     16.98 o 
   8   2   6       14.14       10.21     10.75 o 
   9   2   6        9.90       29.73     10.36 o 
 -10   3   6        1.95       29.23     11.22 o 
  -9   3   6       19.14       26.24     11.72 o 
  -8   3   6       77.32       88.54     11.52 o 
  -7   3   6       14.44       12.88      8.33 o 
  -6   3   6      281.63      276.62     12.28 o 
  -5   3   6      538.47      536.66     12.95 o 
  -4   3   6      126.62      118.25      7.35 o 
  -3   3   6     1068.04     1127.56     15.47 o 
  -2   3   6      406.43      404.62      8.68 o 
  -1   3   6       22.25       17.89      3.94 o 
   0   3   6       95.83       87.72      3.79 o 
   1   3   6      678.98      724.97     11.10 o 
   2   3   6        2.39        0.05      4.22 o 
   3   3   6      687.72      710.63     13.91 o 
   4   3   6       45.52       32.04      6.45 o 
   5   3   6        0.97        0.91      6.59 o 
   6   3   6      321.80      315.85     14.37 o 
   7   3   6      175.05      212.51     13.64 o 
   8   3   6        0.03        1.97     10.61 o 
   9   3   6       51.97       46.70     12.58 o 
 -10   4   6       50.29       66.50     12.86 o 
  -9   4   6        6.09        9.63     10.87 o 
  -8   4   6      303.87      308.93     16.28 o 
  -7   4   6      270.63      292.70     13.61 o 
  -6   4   6      336.10      327.83     13.21 o 
  -5   4   6      524.92      560.05     14.59 o 
  -4   4   6      925.57      941.40     15.47 o 
  -3   4   6     1311.22     1397.42     17.02 o 
  -2   4   6        0.52        2.58      3.81 o 
  -1   4   6      362.75      343.36      9.55 o 
   0   4   6      276.41      287.17     21.16 o 
   1   4   6      413.53      512.50      9.92 o 
   2   4   6     1406.17     1428.13     17.12 o 
   3   4   6       42.24       40.39      5.38 o 
   4   4   6      184.50      169.25      9.99 o 
   5   4   6      151.77      158.47     10.96 o 
   6   4   6        7.02        1.16      8.69 o 
   7   4   6        2.64        8.93      9.48 o 
   8   4   6        5.14       13.12     10.38 o 
   9   4   6       10.17       17.30     10.03 o 
 -10   5   6        0.01       10.88     10.88 o 
  -9   5   6        4.76        7.30     10.84 o 
  -8   5   6      468.93      552.26     20.94 o 
  -7   5   6      191.07      223.65     13.93 o 
  -6   5   6       21.05       33.04      7.09 o 
  -5   5   6        0.04        9.11      5.29 o 
  -4   5   6        5.82        8.40      4.46 o 
  -3   5   6       69.95       64.84      5.45 o 
  -2   5   6     1226.50     1023.47     14.41 o 
  -1   5   6     4983.68     4515.10     28.47 o 
   0   5   6     1444.00     1413.34     11.43 o 
   1   5   6      642.53      658.22     11.54 o 
   2   5   6      472.66      601.25     12.00 o 
   3   5   6        5.50        4.85      4.64 o 
   4   5   6        4.33        3.43      6.33 o 
   5   5   6      479.56      488.98     16.00 o 
   6   5   6      178.02      173.59     11.98 o 
   7   5   6       13.77        4.58     10.34 o 
   8   5   6        6.50       10.28      9.96 o 
   9   5   6       20.77       17.99     10.82 o 
  -9   6   6       64.09       45.80     13.02 o 
  -8   6   6       71.26       73.93     12.39 o 
  -7   6   6       36.73       27.26      9.77 o 
  -6   6   6        0.32        0.37      8.78 o 
  -5   6   6       16.11       20.21      6.49 o 
  -4   6   6        0.94        1.54      5.13 o 
  -3   6   6       36.42       21.09      4.93 o 
  -2   6   6        4.15        3.52      4.34 o 
  -1   6   6      145.75      155.11      7.30 o 
   0   6   6      543.45      488.65     53.34 o 
   1   6   6      136.08      108.50      6.74 o 
   2   6   6        5.38        5.45      1.49 o 
   3   6   6        1.19        4.95      5.32 o 
   4   6   6      232.26      199.63     10.84 o 
   5   6   6        1.67        4.64     11.28 o 
   6   6   6       10.99       21.57     16.31 o 
   7   6   6        3.21        5.20     10.45 o 
   8   6   6       10.01       12.04     10.80 o 
   9   6   6       39.62       26.84     12.07 o 
  -9   7   6       10.97       10.75     10.91 o 
  -8   7   6      103.66       96.73     11.65 o 
  -7   7   6        0.08        2.51      8.28 o 
  -6   7   6       58.13       57.97      9.81 o 
  -5   7   6      100.87       89.35      8.40 o 
  -4   7   6       11.50       13.35      5.71 o 
  -3   7   6       30.42       19.22      5.26 o 
  -2   7   6       13.45       19.15      4.24 o 
  -1   7   6       80.74       73.03      6.33 o 
   0   7   6      271.13      295.68      9.30 o 
   1   7   6      394.21      380.71     11.01 o 
   2   7   6      373.76      347.04     11.11 o 
   3   7   6       17.61       10.76      6.02 o 
   4   7   6      115.84      116.28      9.10 o 
   5   7   6      147.62      150.70     11.88 o 
   6   7   6      111.52       95.58     11.54 o 
   7   7   6       40.89       54.36     10.70 o 
   8   7   6       15.68       36.81     10.26 o 
  -9   8   6       22.84       21.68      9.95 o 
  -8   8   6        9.25        9.06     10.70 o 
  -7   8   6       40.16       17.62     10.12 o 
  -6   8   6        0.14       14.50      7.43 o 
  -5   8   6       78.62       80.97      8.91 o 
  -4   8   6       71.08       60.00      7.80 o 
  -3   8   6     1293.40     1440.61     20.63 o 
  -2   8   6      558.74      564.05     13.93 o 
  -1   8   6     3371.42     3276.85     29.01 o 
   0   8   6      677.05      693.24     27.30 o 
   1   8   6      494.84      475.37     13.06 o 
   2   8   6      179.86      174.06      9.28 o 
   3   8   6       17.91        3.71      6.37 o 
   4   8   6      209.97      223.76     12.08 o 
   5   8   6     1706.96     1873.21     31.04 o 
   6   8   6      322.64      333.01     16.93 o 
   7   8   6      165.86      181.96     14.04 o 
   8   8   6       64.59       46.23     12.79 o 
  -9   9   6        9.80       13.57      9.91 o 
  -8   9   6       55.73       41.84     10.95 o 
  -7   9   6       33.87       43.15      9.53 o 
  -6   9   6        9.26       32.72      8.18 o 
  -5   9   6      242.10      275.27     13.24 o 
  -4   9   6        7.76        9.87      6.56 o 
  -3   9   6      295.47      308.27     11.99 o 
  -2   9   6      250.72      235.34     10.58 o 
  -1   9   6       24.71       22.86      5.77 o 
   0   9   6       27.04       24.62      9.62 o 
   1   9   6       57.71       42.58      7.29 o 
   2   9   6       23.95       40.19      6.90 o 
   3   9   6      111.97      126.35     10.87 o 
   4   9   6      287.13      284.71     13.61 o 
   5   9   6       28.57       29.89     11.43 o 
   6   9   6      190.63      147.73     13.78 o 
   7   9   6       28.90       59.22     11.95 o 
   8   9   6        0.04        1.09     10.69 o 
  -8  10   6       30.75       20.04     10.12 o 
  -7  10   6       39.33       67.42     10.33 o 
  -6  10   6       27.52       31.97      9.58 o 
  -5  10   6       98.00       92.89     10.04 o 
  -4  10   6      124.99      136.35     10.54 o 
  -3  10   6      119.49      132.76      9.28 o 
  -2  10   6      107.15      101.77      8.66 o 
  -1  10   6        0.12        1.25      5.53 o 
   0  10   6        5.36        8.72      4.25 o 
   1  10   6      250.82      297.96     12.15 o 
   2  10   6      257.30      331.56     12.85 o 
   3  10   6      101.92      105.34     10.15 o 
   4  10   6      410.42      419.63     17.05 o 
   5  10   6      353.78      370.58     17.95 o 
   6  10   6       32.60       60.15     10.86 o 
   7  10   6       10.10       13.52     11.24 o 
   8  10   6        0.13       14.58      9.90 o 
  -8  11   6        0.71        1.97      9.20 o 
  -7  11   6       48.57       68.84      9.86 o 
  -6  11   6       21.41       12.55      9.78 o 
  -5  11   6        3.82        4.17      7.95 o 
  -4  11   6       62.31       57.18      9.21 o 
  -3  11   6       10.31       11.54      6.83 o 
  -2  11   6        9.02        7.55      6.95 o 
  -1  11   6       10.78       10.07      6.48 o 
   0  11   6      412.25      381.09      9.78 o 
   1  11   6       29.43       33.49      7.38 o 
   2  11   6      190.06      196.30     12.33 o 
   3  11   6      332.76      335.23     14.89 o 
   4  11   6       29.89       24.02      7.45 o 
   5  11   6       40.02       53.00     11.91 o 
   6  11   6       13.89       16.72     10.82 o 
   7  11   6        0.80       25.53     10.21 o 
  -8  12   6       18.09       26.05      9.63 o 
  -7  12   6        1.72        2.95      9.43 o 
  -6  12   6        7.34        0.93      8.81 o 
  -5  12   6       29.00       45.99      8.91 o 
  -4  12   6        0.66        7.58      7.58 o 
  -3  12   6      257.81      261.06     13.20 o 
  -2  12   6        4.16       14.23      6.63 o 
  -1  12   6      190.72      214.02     11.32 o 
   0  12   6       92.72       81.17      7.50 o 
   1  12   6        9.08        1.15      7.17 o 
   2  12   6      304.94      326.44     14.54 o 
   3  12   6       13.47        3.43      9.91 o 
   4  12   6       78.64       93.58     12.18 o 
   5  12   6       10.37        8.61     10.24 o 
   6  12   6       18.45       23.88     12.22 o 
   7  12   6       11.42        5.68     11.35 o 
  -7  13   6       62.65       76.16     11.61 o 
  -6  13   6        6.73        6.86      9.74 o 
  -5  13   6        3.77        6.06      9.46 o 
  -4  13   6       15.89       20.77      8.79 o 
  -3  13   6       28.53       13.88      9.19 o 
  -2  13   6       39.76       18.65      8.26 o 
  -1  13   6      187.84      161.30     11.33 o 
   0  13   6       27.35       22.51      6.12 o 
   1  13   6       49.60       51.20      9.46 o 
   2  13   6       25.05       23.37      9.01 o 
   3  13   6      185.77      223.50     14.49 o 
   4  13   6        7.32       15.88     10.83 o 
   5  13   6        0.11        5.32     10.41 o 
   6  13   6        0.76        3.90     11.46 o 
  -6  14   6        0.88        8.57     10.24 o 
  -5  14   6       30.90       22.95     10.32 o 
  -4  14   6       25.35       19.65      9.54 o 
  -3  14   6       51.97       57.04     10.46 o 
  -2  14   6      213.17      191.56     12.99 o 
  -1  14   6      378.43      412.12     17.37 o 
   0  14   6       61.01       66.24      7.19 o 
   1  14   6       70.33       62.64     10.08 o 
   2  14   6       64.30       35.65     10.69 o 
   3  14   6       28.82       24.90     10.41 o 
   4  14   6       13.74       10.51     10.51 o 
   5  14   6       26.41       16.47     11.52 o 
   6  14   6        3.48       15.31     10.90 o 
  -6  15   6        3.08        3.10      9.53 o 
  -5  15   6        6.53        8.07      9.90 o 
  -4  15   6       55.48       59.85      9.92 o 
  -3  15   6       11.80       18.05      9.10 o 
  -2  15   6       10.29        3.26      8.92 o 
  -1  15   6        1.26        3.63      9.11 o 
   0  15   6      275.90      286.28     11.09 o 
   1  15   6       67.16       76.95     11.07 o 
   2  15   6      268.21      240.12     16.04 o 
   3  15   6       19.15       26.01     10.11 o 
   4  15   6        0.36       14.53     10.01 o 
   5  15   6        0.16        1.70     10.83 o 
  -5  16   6       34.10       24.82     10.89 o 
  -4  16   6        0.88        5.08      9.46 o 
  -3  16   6       24.69       17.35      9.73 o 
  -2  16   6        0.48       14.08      9.24 o 
  -1  16   6       12.17       17.77      9.12 o 
   0  16   6       28.96       31.58     10.75 o 
   1  16   6        1.43       10.10      9.70 o 
   2  16   6        0.30        1.96      9.04 o 
   3  16   6        3.11        7.31     11.24 o 
   4  16   6        4.42       16.47     10.74 o 
  -4  17   6        8.37        5.72      9.47 o 
  -3  17   6       16.76       18.39      9.26 o 
  -2  17   6        0.04        7.05      8.76 o 
  -1  17   6        3.09        7.48      9.00 o 
   0  17   6       23.16       27.15      7.67 o 
   1  17   6        2.58        7.94      8.57 o 
   2  17   6        1.98        1.00      8.57 o 
   3  17   6        4.85        3.15      9.92 o 
  -2  18   6        0.16       12.31      9.21 o 
  -1  18   6        3.81        1.53      9.68 o 
   0  18   6       14.92       16.76      7.81 o 
   1  18   6       12.89       29.11      8.59 o 
  -9   0   7      143.98      146.83     14.70 o 
  -7   0   7      105.05       81.41     11.35 o 
  -5   0   7      130.44      157.58      7.98 o 
  -3   0   7     4529.95     4404.27     27.66 o 
  -1   0   7      770.64      735.56     10.79 o 
   1   0   7     1689.22     1830.72     16.28 o 
   3   0   7      126.30      129.80      6.86 o 
   5   0   7       54.50       49.79      7.41 o 
   7   0   7        0.89       16.79     10.36 o 
   9   0   7        1.55        2.00     10.32 o 
 -10   1   7        0.87        4.34     11.26 o 
  -9   1   7        2.23        2.93     10.75 o 
  -8   1   7      133.64      127.36     12.31 o 
  -7   1   7      126.68      113.34     10.25 o 
  -6   1   7        9.70        5.20      6.68 o 
  -5   1   7       72.54       51.31      6.16 o 
  -4   1   7       26.52       33.21      4.83 o 
  -3   1   7     4008.48     4486.86     28.80 o 
  -2   1   7      781.07      876.09     12.50 o 
  -1   1   7     4398.58     4807.14     27.22 o 
   0   1   7      521.60      543.52      6.66 o 
   1   1   7     2777.83     2818.47     20.92 o 
   2   1   7     3086.87     3228.66     23.96 o 
   3   1   7     1153.01     1241.05     16.69 o 
   4   1   7       59.95       51.71      6.39 o 
   5   1   7      520.17      531.49     15.38 o 
   6   1   7        0.00        8.14      8.14 o 
   7   1   7        1.01        9.52      9.52 o 
   8   1   7       88.57       67.13     12.88 o 
   9   1   7       28.84       38.13     10.79 o 
 -10   2   7        0.17        1.68     10.62 o 
  -9   2   7        1.31       11.39     11.39 o 
  -8   2   7        7.08        8.09      9.10 o 
  -7   2   7       27.34       37.86      8.09 o 
  -6   2   7       22.62       33.56      6.47 o 
  -5   2   7       20.06       25.68      5.89 o 
  -4   2   7      592.78      704.00     13.53 o 
  -3   2   7       11.92        4.65      4.34 o 
  -2   2   7       71.93       71.19      5.75 o 
  -1   2   7     2493.66     2790.79     21.45 o 
   0   2   7     2918.84     3057.61     60.06 o 
   1   2   7      117.53      112.47      6.21 o 
   2   2   7     2507.26     2359.68     21.37 o 
   3   2   7      847.05      783.99     14.26 o 
   4   2   7       77.12       81.27      7.64 o 
   5   2   7      657.92      586.54     16.44 o 
   6   2   7      242.59      279.85     13.32 o 
   7   2   7        3.26       10.36      9.72 o 
   8   2   7       12.71       16.14     10.54 o 
   9   2   7        0.41        6.28     10.53 o 
 -10   3   7        2.31       10.99     10.99 o 
  -9   3   7      217.11      263.75     16.05 o 
  -8   3   7      299.82      323.89     16.95 o 
  -7   3   7       55.64       57.45      9.84 o 
  -6   3   7       55.34       62.93      8.14 o 
  -5   3   7      198.31      170.70      9.36 o 
  -4   3   7      195.89      164.51      8.18 o 
  -3   3   7      693.04      764.40     13.06 o 
  -2   3   7      299.34      332.47      9.24 o 
  -1   3   7      365.55      454.43      9.35 o 
   0   3   7      484.37      546.80     22.00 o 
   1   3   7       80.83       77.84      4.61 o 
   2   3   7      209.93      231.40      8.48 o 
   3   3   7       42.47       38.96      5.81 o 
   4   3   7       15.06        9.17      6.22 o 
   5   3   7        0.61        6.15      6.95 o 
   6   3   7        3.39        9.58      8.83 o 
   7   3   7        0.16       14.21      9.74 o 
   8   3   7       21.55       22.98     10.37 o 
   9   3   7        9.25       12.24     10.26 o 
 -10   4   7       14.29       14.25     11.01 o 
  -9   4   7       78.61       66.65     13.16 o 
  -8   4   7      156.30      196.54     14.80 o 
  -7   4   7      242.57      249.13     13.65 o 
  -6   4   7      292.64      295.34     13.20 o 
  -5   4   7       74.00       79.89      7.95 o 
  -4   4   7       12.82       26.67      5.83 o 
  -3   4   7      105.66      109.97      6.98 o 
  -2   4   7      394.11      370.94     10.06 o 
  -1   4   7       50.18       49.07      5.03 o 
   0   4   7      160.88      175.41     15.16 o 
   1   4   7       26.62       30.98      4.51 o 
   2   4   7      753.71      732.11     13.17 o 
   3   4   7       48.79       40.05      6.09 o 
   4   4   7     1105.80     1136.20     19.42 o 
   5   4   7      251.48      239.26     12.06 o 
   6   4   7      498.85      474.79     17.37 o 
   7   4   7      143.64      139.36     13.39 o 
   8   4   7       15.53       23.92      9.65 o 
   9   4   7       31.56       35.42     10.74 o 
 -10   5   7        0.07       11.63     10.37 o 
  -9   5   7        1.77        9.59     10.74 o 
  -8   5   7      123.96      120.41     13.41 o 
  -7   5   7      558.10      583.75     19.70 o 
  -6   5   7        0.19        1.05      7.04 o 
  -5   5   7       10.06       12.89      6.34 o 
  -4   5   7     1723.96     1679.73     21.69 o 
  -3   5   7      927.26      882.30     14.58 o 
  -2   5   7     1588.25     1564.05     18.39 o 
  -1   5   7      812.62      865.43     13.50 o 
   0   5   7      480.74      409.07     14.52 o 
   1   5   7     1727.67     1850.39     19.65 o 
   2   5   7      130.44      102.47      6.76 o 
   3   5   7       60.37       61.49      6.52 o 
   4   5   7       23.87       29.80      7.78 o 
   5   5   7       32.67       40.24      8.22 o 
   6   5   7      175.92      140.36     12.27 o 
   7   5   7      222.72      278.23     15.52 o 
   8   5   7       29.78       37.26     11.63 o 
   9   5   7       33.95       36.69     11.58 o 
  -9   6   7        0.03        6.11     10.90 o 
  -8   6   7        1.47       15.89      9.76 o 
  -7   6   7      166.21      169.60     12.90 o 
  -6   6   7        0.06        4.01      7.38 o 
  -5   6   7        9.75        7.49      6.32 o 
  -4   6   7      146.40      159.67      8.58 o 
  -3   6   7      130.44      126.77      7.43 o 
  -2   6   7      226.01      187.24      8.09 o 
  -1   6   7      606.71      650.70     14.59 o 
   0   6   7      652.60      747.74     11.88 o 
   1   6   7      253.37      232.83      8.75 o 
   2   6   7        7.74        4.86      5.12 o 
   3   6   7      303.17      277.19     10.88 o 
   4   6   7       26.88       24.66      6.42 o 
   5   6   7      239.00      222.63     13.21 o 
   6   6   7        5.59        0.45     10.06 o 
   7   6   7        5.46        8.26     11.06 o 
   8   6   7        6.62       11.06     10.53 o 
  -9   7   7        7.23       10.50     10.93 o 
  -8   7   7       46.19       36.79     12.01 o 
  -7   7   7       75.96       86.59     11.59 o 
  -6   7   7       11.12        9.04      8.08 o 
  -5   7   7      294.13      302.05     12.68 o 
  -4   7   7       33.17       34.44      6.56 o 
  -3   7   7       11.50       15.39      4.77 o 
  -2   7   7      128.29      125.88      7.42 o 
  -1   7   7       47.45       34.21      5.82 o 
   0   7   7      201.07      188.06      8.80 o 
   1   7   7      234.27      211.16     10.95 o 
   2   7   7      101.39       79.62      6.81 o 
   3   7   7        0.24        2.41      6.26 o 
   4   7   7        0.07        2.07      6.61 o 
   5   7   7       28.26       33.37      8.72 o 
   6   7   7        5.30        1.34     10.49 o 
   7   7   7      149.68      153.21     15.97 o 
   8   7   7        1.08        5.88     11.86 o 
  -9   8   7        8.31        5.91     10.86 o 
  -8   8   7      105.97      114.96     12.33 o 
  -7   8   7       15.88       13.76      9.62 o 
  -6   8   7       86.93       74.07     10.26 o 
  -5   8   7        1.40        8.41      6.66 o 
  -4   8   7       13.29        6.58      5.63 o 
  -3   8   7       13.54        3.73      6.31 o 
  -2   8   7       75.46       84.16      7.49 o 
  -1   8   7       29.52       30.34      5.61 o 
   0   8   7       19.00       18.74      4.15 o 
   1   8   7        1.26        0.26      5.49 o 
   2   8   7      204.82      206.69     10.23 o 
   3   8   7        8.51       12.66      6.68 o 
   4   8   7       23.64       24.23      8.74 o 
   5   8   7        3.89        7.06     10.14 o 
   6   8   7      136.62      134.86     13.54 o 
   7   8   7       21.94       43.25     11.51 o 
   8   8   7        1.92        7.06     11.41 o 
  -9   9   7       12.83       12.46      9.77 o 
  -8   9   7       11.03        3.93     10.33 o 
  -7   9   7       26.82       26.45      9.45 o 
  -6   9   7       21.34       31.46      8.52 o 
  -5   9   7        2.24        0.37      6.92 o 
  -4   9   7      180.39      150.10     10.45 o 
  -3   9   7       28.38       37.70      7.20 o 
  -2   9   7        6.67       17.51      6.26 o 
  -1   9   7       97.41      118.09      8.37 o 
   0   9   7       12.63        9.59      1.24 o 
   1   9   7       42.46       45.00      6.94 o 
   2   9   7      655.27      645.08     16.73 o 
   3   9   7        7.21       11.29      7.38 o 
   4   9   7       72.43       78.40     10.62 o 
   5   9   7      413.47      457.95     18.14 o 
   6   9   7       31.69       32.30     10.85 o 
   7   9   7      138.93      148.04     14.68 o 
   8   9   7       66.29       72.21     11.91 o 
  -8  10   7       45.85       61.12     10.79 o 
  -7  10   7       43.95       50.78      9.58 o 
  -6  10   7       51.46       60.17      9.65 o 
  -5  10   7       31.88       26.41      8.18 o 
  -4  10   7      331.25      294.58     13.99 o 
  -3  10   7        5.30       14.42      6.43 o 
  -2  10   7      257.46      263.91     11.86 o 
  -1  10   7       52.13       35.99      7.71 o 
   0  10   7       92.84       97.15      7.32 o 
   1  10   7       17.44       17.12      6.05 o 
   2  10   7        6.61        9.45      7.09 o 
   3  10   7       70.94       70.83      9.37 o 
   4  10   7       47.75       73.66     10.37 o 
   5  10   7        0.40       11.36     11.36 o 
   6  10   7       80.33       67.54     12.95 o 
   7  10   7        6.82       16.36     11.15 o 
  -8  11   7        9.53       15.02      9.08 o 
  -7  11   7        0.57       10.59     10.59 o 
  -6  11   7        3.63       15.11      8.10 o 
  -5  11   7       16.82       13.24      8.86 o 
  -4  11   7      149.94      149.45     11.13 o 
  -3  11   7      154.43      127.13     10.76 o 
  -2  11   7      381.19      361.60     13.96 o 
  -1  11   7      118.28      114.08      9.30 o 
   0  11   7       40.74       53.18      5.13 o 
   1  11   7        5.69        5.39      7.20 o 
   2  11   7      401.38      358.79     14.81 o 
   3  11   7       88.14       89.92     10.40 o 
   4  11   7      177.65      198.02     13.76 o 
   5  11   7      381.91      390.55     18.03 o 
   6  11   7       69.52       87.80     12.58 o 
   7  11   7        7.08        0.00     10.89 o 
  -7  12   7       13.43       19.88      9.18 o 
  -6  12   7       50.10       63.02     10.54 o 
  -5  12   7      151.79      126.05     11.87 o 
  -4  12   7       10.04       16.59      9.00 o 
  -3  12   7       51.01       52.57      9.02 o 
  -2  12   7       64.28       72.33      9.23 o 
  -1  12   7      168.94      151.49     10.85 o 
   0  12   7        6.95        1.66      5.22 o 
   1  12   7      219.79      238.33     13.23 o 
   2  12   7        0.13        8.20      8.20 o 
   3  12   7        0.03        7.16      8.23 o 
   4  12   7        0.85       10.06     10.06 o 
   5  12   7        8.71       13.00     10.71 o 
   6  12   7       11.15       14.87     10.83 o 
  -7  13   7       30.25       40.52      9.66 o 
  -6  13   7        0.00       15.82      8.79 o 
  -5  13   7       36.01       22.81     10.54 o 
  -4  13   7        5.43        0.48      8.54 o 
  -3  13   7       53.88       50.73      9.56 o 
  -2  13   7      364.56      356.42     16.04 o 
  -1  13   7        0.40        5.35      8.13 o 
   0  13   7       47.45       65.58      7.45 o 
   1  13   7       51.95       45.71      9.59 o 
   2  13   7      150.83      153.83     11.61 o 
   3  13   7      232.33      228.66     15.30 o 
   4  13   7       17.39       21.41     10.34 o 
   5  13   7        0.00        1.09     10.34 o 
   6  13   7       12.54       23.08     11.28 o 
  -6  14   7        7.24        7.14      9.08 o 
  -5  14   7        7.51        4.48      9.11 o 
  -4  14   7        0.38        2.41      9.07 o 
  -3  14   7        5.34        7.41      8.57 o 
  -2  14   7      126.81      122.12     11.88 o 
  -1  14   7        1.83        7.07      8.37 o 
   0  14   7      114.97      148.10     11.11 o 
   1  14   7       21.30       36.11     10.00 o 
   2  14   7        3.34       23.40      9.40 o 
   3  14   7        2.03        5.02     10.41 o 
   4  14   7        4.77        0.55     10.72 o 
   5  14   7       90.06      121.87     13.80 o 
  -6  15   7        0.85        1.02      9.73 o 
  -5  15   7      146.69      134.11     13.57 o 
  -4  15   7       44.69       43.36     10.34 o 
  -3  15   7       17.29       16.50      9.31 o 
  -2  15   7        2.94        0.47      8.79 o 
  -1  15   7       62.57       83.07     10.80 o 
   0  15   7        1.82        5.71     12.20 o 
   1  15   7       40.32       34.30     10.71 o 
   2  15   7       41.88       33.81     11.02 o 
   3  15   7        5.25        0.00     10.48 o 
   4  15   7        0.82        3.86     10.19 o 
   5  15   7        2.59       13.53     10.34 o 
  -5  16   7        7.20       17.08      9.12 o 
  -4  16   7       18.21        7.19     11.06 o 
  -3  16   7       45.99       24.73     10.80 o 
  -2  16   7       65.45       71.49     10.55 o 
  -1  16   7       50.94       43.74     10.15 o 
   0  16   7        9.88        8.38     10.56 o 
   1  16   7       51.96       82.24     12.01 o 
   2  16   7        3.05        7.09      8.15 o 
   3  16   7       27.06       26.19     11.67 o 
   4  16   7        2.11       21.08     10.01 o 
  -3  17   7       25.51       22.16      9.81 o 
  -2  17   7        2.65        8.96      8.96 o 
  -1  17   7       26.11       36.98      9.56 o 
   0  17   7       41.77       55.06     18.68 o 
   1  17   7        2.36        2.03      9.52 o 
   2  17   7       18.29       23.54      9.21 o 
  -1  18   7       37.72       30.75     10.28 o 
   0  18   7       23.98       18.28     12.50 o 
 -10   0   8       82.08       86.68     13.55 o 
  -8   0   8       55.36       67.51     10.73 o 
  -6   0   8       14.72       14.68      6.17 o 
  -4   0   8      134.33      149.57      7.43 o 
  -2   0   8     7020.18     6910.95    148.78 o 
   0   0   8       47.43       40.98      3.81 o 
   2   0   8        6.85       10.69      4.15 o 
   4   0   8        4.15        6.12      5.75 o 
   6   0   8       33.64       30.99      8.66 o 
   8   0   8       20.74       18.18     10.99 o 
 -10   1   8       86.54       87.55     13.12 o 
  -9   1   8       53.67       70.56     11.35 o 
  -8   1   8        0.05        1.23      8.69 o 
  -7   1   8        5.70       11.32      7.30 o 
  -6   1   8       27.40       25.86      6.79 o 
  -5   1   8     1191.91     1326.86     19.50 o 
  -4   1   8       47.46       46.41      5.41 o 
  -3   1   8      315.02      289.05      9.46 o 
  -2   1   8      261.32      268.88      8.56 o 
  -1   1   8      981.68     1130.15     14.53 o 
   0   1   8      336.23      320.86     10.22 o 
   1   1   8      845.22      911.36     13.44 o 
   2   1   8      226.46      243.46      8.84 o 
   3   1   8      480.82      552.60     12.59 o 
   4   1   8       62.97       49.62      7.07 o 
   5   1   8       50.66       42.49      7.66 o 
   6   1   8        0.22        6.62      8.92 o 
   7   1   8      371.58      375.98     17.21 o 
   8   1   8       19.97       21.12     10.55 o 
   9   1   8       19.40       20.93     10.63 o 
 -10   2   8       70.13       71.34     12.56 o 
  -9   2   8        3.30       10.61     10.61 o 
  -8   2   8      387.08      428.35     17.20 o 
  -7   2   8      256.26      269.67     12.87 o 
  -6   2   8       22.27       23.59      6.53 o 
  -5   2   8       30.56       29.41      6.68 o 
  -4   2   8       46.90       44.75      5.92 o 
  -3   2   8       10.65       11.31      5.11 o 
  -2   2   8     6131.52     6800.74     36.32 o 
  -1   2   8       95.23      106.00      6.44 o 
   0   2   8     1837.23     2135.53     72.37 o 
   1   2   8      861.66      980.44     13.78 o 
   2   2   8      653.94      791.09     13.66 o 
   3   2   8     2197.46     2317.10     24.39 o 
   4   2   8       92.41       91.51      7.83 o 
   5   2   8       11.15        8.12      8.53 o 
   6   2   8       39.55       29.02     10.43 o 
   7   2   8       83.70       61.79     12.09 o 
   8   2   8       49.26       28.55     13.20 o 
   9   2   8        7.03       11.46     11.22 o 
 -10   3   8        0.28        2.67     10.69 o 
  -9   3   8       91.57      101.60     13.19 o 
  -8   3   8      236.09      213.87     16.22 o 
  -7   3   8       27.53       24.68      9.11 o 
  -6   3   8      238.42      253.81     12.45 o 
  -5   3   8       37.15       58.12      6.97 o 
  -4   3   8       23.37       31.90      5.89 o 
  -3   3   8      277.36      329.84     10.35 o 
  -2   3   8      134.10      132.79      7.22 o 
  -1   3   8      580.07      659.80     11.71 o 
   0   3   8      888.59     1003.59      9.91 o 
   1   3   8      759.57      760.80     12.76 o 
   2   3   8       14.42       20.29      5.52 o 
   3   3   8       49.58       58.11      6.70 o 
   4   3   8        5.20        3.13      6.27 o 
   5   3   8      211.37      200.06     11.45 o 
   6   3   8      169.27      176.57     13.36 o 
   7   3   8      245.11      248.86     15.84 o 
   8   3   8      102.21      111.56     13.52 o 
   9   3   8        9.82       24.18     10.66 o 
 -10   4   8       27.08       32.02     11.79 o 
  -9   4   8        0.75        1.02     10.78 o 
  -8   4   8      304.67      288.49     17.03 o 
  -7   4   8       98.34      117.77     11.64 o 
  -6   4   8      248.59      279.94     13.18 o 
  -5   4   8      117.43       99.48      8.75 o 
  -4   4   8       23.59       22.79      8.28 o 
  -3   4   8        8.04        8.44      4.37 o 
  -2   4   8      317.18      297.48      9.81 o 
  -1   4   8        0.46        1.92      4.20 o 
   0   4   8      968.38      860.60     13.54 o 
   1   4   8      588.37      694.96     12.56 o 
   2   4   8     1149.43     1324.78     18.16 o 
   3   4   8      119.36      137.18      8.49 o 
   4   4   8      202.47      189.90     11.45 o 
   5   4   8      247.59      198.59     12.60 o 
   6   4   8       90.36       89.38     11.58 o 
   7   4   8       43.37       36.42     11.24 o 
   8   4   8      111.16      132.50     14.05 o 
  -9   5   8       22.07       29.85     10.83 o 
  -8   5   8        2.37       11.10     11.10 o 
  -7   5   8       21.02        4.80      9.90 o 
  -6   5   8       34.77       21.28      8.32 o 
  -5   5   8      227.41      241.13     11.96 o 
  -4   5   8        3.51       12.79      5.37 o 
  -3   5   8       25.66       21.32      5.68 o 
  -2   5   8     2250.18     2101.56     21.92 o 
  -1   5   8       48.64       36.29      5.25 o 
   0   5   8      132.01      114.26      4.75 o 
   1   5   8       80.52       80.42      6.31 o 
   2   5   8      130.67      130.38      7.87 o 
   3   5   8       17.96       12.60      5.76 o 
   4   5   8        0.00        2.54      6.89 o 
   5   5   8       25.24       42.05      8.70 o 
   6   5   8      165.88      183.34     13.86 o 
   7   5   8        1.60        2.38     10.63 o 
   8   5   8       25.94       31.70     12.04 o 
  -9   6   8       27.82       14.64     12.13 o 
  -8   6   8       44.43       47.03     11.84 o 
  -7   6   8        0.25        4.93      8.62 o 
  -6   6   8      385.11      384.51     15.24 o 
  -5   6   8      228.52      247.55     11.90 o 
  -4   6   8       47.34       61.87      7.70 o 
  -3   6   8        0.01        2.32      4.74 o 
  -2   6   8       53.54       42.96      7.31 o 
  -1   6   8     1168.20     1309.45     17.96 o 
   0   6   8      223.04      275.50     17.97 o 
   1   6   8       53.98       49.33      5.97 o 
   2   6   8      626.33      596.59     14.29 o 
   3   6   8      115.28      109.02      9.04 o 
   4   6   8       48.45       50.17      8.97 o 
   5   6   8       19.69       26.39      9.23 o 
   6   6   8      147.06      133.55     12.74 o 
   7   6   8        0.90        8.36     10.03 o 
   8   6   8       60.48       61.77     13.01 o 
  -9   7   8        2.33        6.78     10.25 o 
  -8   7   8        1.28       19.03     10.23 o 
  -7   7   8       36.01       36.26     10.07 o 
  -6   7   8     1001.92      955.41     22.46 o 
  -5   7   8       66.72       62.04      8.74 o 
  -4   7   8       90.21       70.77      8.29 o 
  -3   7   8      109.51      110.00      7.80 o 
  -2   7   8       80.12       78.29      7.14 o 
  -1   7   8       25.93       43.53      7.02 o 
   0   7   8       79.52       73.64      5.68 o 
   1   7   8        0.76        2.05      5.43 o 
   2   7   8      222.08      280.19     10.85 o 
   3   7   8      100.75       84.56      8.43 o 
   4   7   8       90.75       99.04     10.56 o 
   5   7   8      116.48       90.29     11.30 o 
   6   7   8      346.11      356.07     18.03 o 
   7   7   8       87.85      100.89     12.84 o 
   8   7   8       60.04       42.31     12.73 o 
  -9   8   8        0.07        2.20     11.08 o 
  -8   8   8       28.20       12.80     11.63 o 
  -7   8   8      113.72      115.10     12.68 o 
  -6   8   8        0.41        4.51      8.07 o 
  -5   8   8       10.23       14.93      8.37 o 
  -4   8   8        2.55        6.61      6.61 o 
  -3   8   8      100.18      102.70      8.64 o 
  -2   8   8      688.88      655.14     15.73 o 
  -1   8   8       43.97       30.40      6.63 o 
   0   8   8       80.63       91.99      7.01 o 
   1   8   8     1263.93     1239.71     19.95 o 
   2   8   8       27.29       27.29      7.12 o 
   3   8   8      263.85      258.14     12.57 o 
   4   8   8      582.15      540.10     17.91 o 
   5   8   8      546.89      534.42     19.46 o 
   6   8   8      250.74      231.05     16.38 o 
   7   8   8        5.14        6.77     10.88 o 
   8   8   8       11.20        4.35     12.44 o 
  -9   9   8        3.58       31.53     10.21 o 
  -8   9   8       69.11      104.75     12.40 o 
  -7   9   8      150.35      129.28     12.74 o 
  -6   9   8      123.09      151.83     12.05 o 
  -5   9   8      192.55      152.39     11.45 o 
  -4   9   8       38.48       25.82      7.97 o 
  -3   9   8        0.06        3.26      6.25 o 
  -2   9   8       62.48       58.45      7.33 o 
  -1   9   8       94.11       95.15      8.30 o 
   0   9   8        5.66        3.23      4.05 o 
   1   9   8       31.48       11.65      7.46 o 
   2   9   8       70.71       85.90      9.19 o 
   3   9   8      144.23      120.02     11.82 o 
   4   9   8       33.45       29.14      9.97 o 
   5   9   8      311.01      264.66     16.10 o 
   6   9   8       13.77       15.52     11.17 o 
   7   9   8        9.70        5.37     11.11 o 
  -8  10   8       36.25       32.01     11.53 o 
  -7  10   8      153.23      131.12     13.12 o 
  -6  10   8       18.02        2.22      9.58 o 
  -5  10   8       42.25       35.11      9.32 o 
  -4  10   8       91.25       92.05      9.71 o 
  -3  10   8      192.23      183.47     11.04 o 
  -2  10   8        3.74        3.09      7.00 o 
  -1  10   8       34.63       42.44      7.72 o 
   0  10   8      225.38      250.88      8.55 o 
   1  10   8       54.37       61.26      7.86 o 
   2  10   8      207.97      228.60     12.25 o 
   3  10   8      164.12      173.13     11.53 o 
   4  10   8       57.85       45.27     11.62 o 
   5  10   8       51.56       59.26     12.03 o 
   6  10   8       29.77       26.06     11.64 o 
   7  10   8        4.16       20.81     10.58 o 
  -8  11   8      128.50      135.21     12.95 o 
  -7  11   8       15.21       13.85      9.88 o 
  -6  11   8       19.05       18.72      9.15 o 
  -5  11   8       98.15      124.51     11.61 o 
  -4  11   8        1.51        1.24      7.53 o 
  -3  11   8        8.06        5.83      6.97 o 
  -2  11   8       10.20       26.10      7.44 o 
  -1  11   8       87.40       77.63      9.50 o 
   0  11   8      115.73      125.39      7.16 o 
   1  11   8        9.67        6.07      7.23 o 
   2  11   8      191.84      173.01     12.00 o 
   3  11   8        1.46        4.72      8.20 o 
   4  11   8      168.53      216.48     14.70 o 
   5  11   8      108.58      107.93     12.93 o 
   6  11   8        0.26        1.08     10.77 o 
   7  11   8       60.77       48.39     11.36 o 
  -7  12   8        9.06       18.67      9.57 o 
  -6  12   8       72.91       56.47     11.19 o 
  -5  12   8       25.87       21.31      9.38 o 
  -4  12   8       44.33       66.73     10.15 o 
  -3  12   8       65.21       59.46      9.82 o 
  -2  12   8      109.14      107.26     10.10 o 
  -1  12   8        9.06       14.71      7.39 o 
   0  12   8        0.05        3.20      5.10 o 
   1  12   8        1.15        7.81      7.71 o 
   2  12   8        0.00       12.52      8.29 o 
   3  12   8        5.69       19.88      9.68 o 
   4  12   8       18.85       37.28     10.50 o 
   5  12   8        8.96        7.43     10.74 o 
   6  12   8        3.92        3.89     11.05 o 
  -7  13   8       30.00       37.78     10.93 o 
  -6  13   8        0.03        8.04      9.24 o 
  -5  13   8        0.32        4.37      8.60 o 
  -4  13   8       60.20       58.65     10.63 o 
  -3  13   8       91.63       76.15     10.57 o 
  -2  13   8      102.04      104.51     11.31 o 
  -1  13   8       33.21       21.48      8.46 o 
   0  13   8       14.92       16.84      5.88 o 
   1  13   8        3.97        1.77      8.60 o 
   2  13   8        2.22        1.38      9.17 o 
   3  13   8        2.82        2.96      9.85 o 
   4  13   8        7.90       20.89     10.59 o 
   5  13   8       41.67       60.38     11.53 o 
   6  13   8        6.75       10.16     11.03 o 
  -6  14   8        0.11        3.08      9.34 o 
  -5  14   8       10.74        2.54     10.09 o 
  -4  14   8       37.31       30.31     10.47 o 
  -3  14   8       73.98       77.32     10.40 o 
  -2  14   8        0.73        6.04      9.39 o 
  -1  14   8       14.52       23.88      9.00 o 
   0  14   8        0.22        8.38      6.28 o 
   1  14   8      141.55      151.57     12.56 o 
   2  14   8      202.23      200.66     14.43 o 
   3  14   8       35.06       58.48     10.66 o 
   4  14   8      111.24      104.30     14.28 o 
   5  14   8       81.28       82.56     13.01 o 
  -5  15   8       37.71       22.17     10.53 o 
  -4  15   8        2.35       15.22      8.63 o 
  -3  15   8        1.80        8.48      9.30 o 
  -2  15   8       79.90       79.12     11.91 o 
  -1  15   8       17.64       25.69      9.82 o 
   0  15   8      137.43      145.51      9.47 o 
   1  15   8        0.80        5.93     10.75 o 
   2  15   8       54.92       57.64     11.68 o 
   3  15   8        0.01        7.49     10.68 o 
   4  15   8       21.37       39.49     11.14 o 
  -4  16   8       18.79       18.67     10.09 o 
  -3  16   8       14.63       16.40      9.85 o 
  -2  16   8        7.45       13.68      8.90 o 
  -1  16   8        0.69       13.58      9.13 o 
   0  16   8        8.78        7.75      7.13 o 
   1  16   8       19.38       16.80     10.02 o 
   2  16   8       18.57        1.56     10.14 o 
   3  16   8        5.53        4.35     10.45 o 
  -3  17   8        7.18        4.17     10.09 o 
  -2  17   8       49.52       69.99     10.98 o 
  -1  17   8        2.13        0.54      9.36 o 
   0  17   8       12.82       12.81     17.79 o 
   1  17   8       12.92        5.68     10.58 o 
   2  17   8       10.67       24.00      9.43 o 
  -9   0   9       58.36       55.00     11.57 o 
  -7   0   9       58.75       61.12      8.77 o 
  -5   0   9       27.26       42.60      6.26 o 
  -3   0   9      120.12      122.11      8.13 o 
  -1   0   9     1652.98     1719.87     17.92 o 
   1   0   9     1928.05     1926.18     18.96 o 
   3   0   9       10.62        1.58      7.20 o 
   5   0   9        0.00        7.92      6.96 o 
   7   0   9      115.81      122.21     12.59 o 
 -10   1   9        0.04        5.57      9.92 o 
  -9   1   9        4.28        1.87     10.52 o 
  -8   1   9       15.75       15.92      9.34 o 
  -7   1   9       29.30       32.45      8.13 o 
  -6   1   9      181.54      188.51     10.68 o 
  -5   1   9       19.46       29.32      6.27 o 
  -4   1   9       64.23       72.97      7.39 o 
  -3   1   9        2.86       11.62      5.03 o 
  -2   1   9      181.68      216.39      8.03 o 
  -1   1   9      803.74      780.21     15.11 o 
   0   1   9     2714.17     2956.25     25.54 o 
   1   1   9      722.97      726.81     12.38 o 
   2   1   9      399.59      412.31     10.07 o 
   3   1   9      152.48      159.00      8.37 o 
   4   1   9       41.89       44.73      7.77 o 
   5   1   9      411.45      477.16     15.53 o 
   6   1   9       90.30      100.57     11.10 o 
   7   1   9        0.09       10.14     10.44 o 
   8   1   9        0.04       20.48     11.77 o 
 -10   2   9        6.46       28.47     10.30 o 
  -9   2   9       13.40       33.43      9.69 o 
  -8   2   9       19.15       34.47      9.81 o 
  -7   2   9        0.79       16.92      7.55 o 
  -6   2   9       29.37       25.85      7.61 o 
  -5   2   9        3.37        0.89      6.33 o 
  -4   2   9     1074.32     1078.64     17.55 o 
  -3   2   9     1840.02     1964.56     21.89 o 
  -2   2   9     9723.47     9384.95    196.72 o 
  -1   2   9      112.61       92.36      6.73 o 
   0   2   9      864.57      976.91     21.39 o 
   1   2   9      323.55      307.60      9.62 o 
   2   2   9      556.93      539.93     12.01 o 
   3   2   9       55.08       58.17      6.77 o 
   4   2   9        9.57       26.89      7.21 o 
   5   2   9      733.68      698.61     19.24 o 
   6   2   9      734.30      739.30     21.27 o 
   7   2   9        3.71        8.62     10.17 o 
   8   2   9      130.93      130.19     13.85 o 
 -10   3   9       16.66       31.22     10.41 o 
  -9   3   9        6.63        5.54     10.46 o 
  -8   3   9       26.97       28.95      9.60 o 
  -7   3   9       70.01       62.11     10.46 o 
  -6   3   9      345.47      359.61     15.83 o 
  -5   3   9      152.97      159.72     10.30 o 
  -4   3   9        3.67        1.60      6.04 o 
  -3   3   9       63.97       69.92      6.59 o 
  -2   3   9      534.89      544.12     12.05 o 
  -1   3   9     1465.28     1684.57     19.04 o 
   0   3   9       85.18       82.12      9.15 o 
   1   3   9      832.22      935.80     14.86 o 
   2   3   9        5.34        8.06      5.14 o 
   3   3   9       47.12       56.00      8.43 o 
   4   3   9       44.72       43.05      8.19 o 
   5   3   9      204.70      258.23     13.42 o 
   6   3   9      217.39      215.01     13.77 o 
   7   3   9        0.09        6.95     10.45 o 
   8   3   9       27.59       52.59     11.69 o 
  -9   4   9       45.75       32.69     12.60 o 
  -8   4   9       39.81       61.26     10.81 o 
  -7   4   9      177.52      213.88     13.45 o 
  -6   4   9       16.51       22.61      8.49 o 
  -5   4   9        6.65        8.42      7.00 o 
  -4   4   9      527.22      533.92     14.61 o 
  -3   4   9        5.73        4.21      5.68 o 
  -2   4   9        3.03        6.76      5.41 o 
  -1   4   9     1334.18     1419.69     17.97 o 
   0   4   9      719.22      761.00     28.41 o 
   1   4   9       21.04       26.95      5.80 o 
   2   4   9      236.24      233.22     10.00 o 
   3   4   9       52.65       51.75      7.29 o 
   4   4   9      535.54      507.42     15.51 o 
   5   4   9      778.74      730.73     19.40 o 
   6   4   9      183.08      199.22     13.78 o 
   7   4   9        2.83        3.31     10.58 o 
   8   4   9       25.81       43.14     11.59 o 
  -9   5   9        4.64        2.20     11.50 o 
  -8   5   9      127.09      114.96     14.37 o 
  -7   5   9       57.51       47.53     10.45 o 
  -6   5   9      682.22      670.34     19.81 o 
  -5   5   9      906.67      947.90     19.85 o 
  -4   5   9      528.51      621.19     15.76 o 
  -3   5   9      404.87      399.16     12.48 o 
  -2   5   9     3235.94     3244.90     28.33 o 
  -1   5   9      766.91      766.59     13.81 o 
   0   5   9       46.12       46.25      4.23 o 
   1   5   9      240.78      202.91      9.01 o 
   2   5   9     1893.74     1917.46     23.27 o 
   3   5   9      108.37      111.60      8.63 o 
   4   5   9        0.03        1.69      7.34 o 
   5   5   9       46.16       48.65      9.76 o 
   6   5   9      259.61      253.62     15.56 o 
   7   5   9       25.93       11.23     11.12 o 
   8   5   9       10.19       10.42     12.17 o 
  -9   6   9       18.54        0.55     12.49 o 
  -8   6   9       27.19       50.49     10.93 o 
  -7   6   9       51.47       82.30     11.07 o 
  -6   6   9       34.33       10.10     10.27 o 
  -5   6   9      230.86      264.84     13.20 o 
  -4   6   9       42.83       22.69      7.33 o 
  -3   6   9        3.81        5.79      5.53 o 
  -2   6   9      112.38       84.77      7.61 o 
  -1   6   9        8.81       11.92      5.04 o 
   0   6   9      339.01      330.18      8.89 o 
   1   6   9      235.41      193.21      9.51 o 
   2   6   9      610.10      571.15     15.02 o 
   3   6   9      221.17      251.12     12.11 o 
   4   6   9        8.34       17.06      7.49 o 
   5   6   9       69.80       55.01     11.00 o 
   6   6   9      232.25      266.61     15.85 o 
   7   6   9        0.85        8.00     10.94 o 
   8   6   9       30.49       28.97     11.83 o 
  -9   7   9       21.20       36.93     10.38 o 
  -8   7   9      133.47      156.95     13.64 o 
  -7   7   9      106.91      126.56     12.97 o 
  -6   7   9       27.07       21.99      9.01 o 
  -5   7   9        0.52        7.63      7.79 o 
  -4   7   9      971.07      932.76     19.60 o 
  -3   7   9       12.73        7.07      5.87 o 
  -2   7   9      724.91      732.57     15.22 o 
  -1   7   9       16.74       21.24      6.46 o 
   0   7   9      450.40      489.20     11.11 o 
   1   7   9      198.40      218.60      9.78 o 
   2   7   9       77.15       64.06      8.44 o 
   3   7   9       32.15       24.75      7.83 o 
   4   7   9       25.38       15.82      9.21 o 
   5   7   9      537.44      559.38     19.57 o 
   6   7   9       53.84       54.40     11.12 o 
   7   7   9       48.52       50.79     11.98 o 
   8   7   9        3.15        4.25     11.31 o 
  -9   8   9        0.97        4.55     10.90 o 
  -8   8   9       14.57       25.35     10.68 o 
  -7   8   9        7.81        0.49      9.94 o 
  -6   8   9       11.47       11.12      9.43 o 
  -5   8   9      804.88      828.07     20.87 o 
  -4   8   9        0.05        6.89      7.10 o 
  -3   8   9       84.02       89.96      8.64 o 
  -2   8   9       25.50       12.61      6.44 o 
  -1   8   9        1.97        5.84      5.53 o 
   0   8   9        2.70        1.56      4.54 o 
   1   8   9      128.05      141.66      9.03 o 
   2   8   9       19.42       12.68      7.27 o 
   3   8   9       87.04       88.83      9.52 o 
   4   8   9     1119.33     1145.37     24.30 o 
   5   8   9        0.05       18.32      9.13 o 
   6   8   9        0.65        5.42     11.44 o 
   7   8   9       23.24        5.80     12.12 o 
  -8   9   9        6.89       26.73     10.14 o 
  -7   9   9       90.00       95.37     12.70 o 
  -6   9   9      193.70      210.57     14.47 o 
  -5   9   9       45.35       26.68      9.70 o 
  -4   9   9        0.28       11.51      7.21 o 
  -3   9   9       15.92       25.87      6.87 o 
  -2   9   9        0.58        0.64      6.76 o 
  -1   9   9        0.70        9.01      6.49 o 
   0   9   9       40.41       52.71      6.55 o 
   1   9   9      211.96      194.92     13.38 o 
   2   9   9       36.51       35.06      9.02 o 
   3   9   9      120.53      111.68     10.21 o 
   4   9   9      228.40      240.98     14.35 o 
   5   9   9        5.08       13.65     10.72 o 
   6   9   9        6.01        8.14     10.85 o 
   7   9   9       45.09       27.94     12.64 o 
  -8  10   9        4.42        2.07     10.40 o 
  -7  10   9       75.37       52.06     11.68 o 
  -6  10   9       52.35       68.44     10.36 o 
  -5  10   9      163.13      164.85     12.49 o 
  -4  10   9        9.26       25.07      7.90 o 
  -3  10   9       47.35       68.52      8.85 o 
  -2  10   9      389.72      335.63     13.98 o 
  -1  10   9        2.87        5.62      6.93 o 
   0  10   9        2.64        6.12      5.84 o 
   1  10   9       27.69       32.91      8.10 o 
   2  10   9      699.77      707.08     19.78 o 
   3  10   9       16.28       25.95      9.17 o 
   4  10   9      100.69      111.72     12.94 o 
   5  10   9       18.27       27.72     10.55 o 
   6  10   9        6.00       11.11     11.37 o 
   7  10   9        0.08        3.29     10.96 o 
  -8  11   9       25.05       32.58     10.87 o 
  -7  11   9       54.57       74.72     11.68 o 
  -6  11   9       19.11       18.73     10.68 o 
  -5  11   9        4.00        0.91      8.68 o 
  -4  11   9      121.96      108.67     10.81 o 
  -3  11   9        4.80        8.59      8.59 o 
  -2  11   9      219.36      227.75     12.25 o 
  -1  11   9      181.13      243.44     12.63 o 
   0  11   9       15.19       11.49      5.76 o 
   1  11   9        5.64        7.60      8.15 o 
   2  11   9      279.39      283.28     15.35 o 
   3  11   9      278.32      255.52     15.29 o 
   4  11   9      296.56      303.49     17.38 o 
   5  11   9        0.20        5.71     10.48 o 
   6  11   9        2.57        2.73     11.17 o 
  -7  12   9        6.85       10.25      9.67 o 
  -6  12   9       14.21        4.96     10.08 o 
  -5  12   9       98.50      110.84     11.45 o 
  -4  12   9       81.20       88.45     11.35 o 
  -3  12   9      170.60      151.77     12.86 o 
  -2  12   9      225.17      236.44     13.78 o 
  -1  12   9       10.38        8.75      8.14 o 
   0  12   9       60.73       57.82      6.93 o 
   1  12   9       13.30       13.37      9.24 o 
   2  12   9      106.65       94.11     12.55 o 
   3  12   9       39.62       37.89     11.60 o 
   4  12   9       19.24       28.61     10.94 o 
   5  12   9       17.03        7.02     11.30 o 
   6  12   9        3.87       13.89     10.01 o 
  -7  13   9        8.61       20.11      9.75 o 
  -6  13   9        4.80        8.69      8.99 o 
  -5  13   9       26.34       38.70      9.81 o 
  -4  13   9       13.49       15.81      9.77 o 
  -3  13   9       30.72        3.26     10.05 o 
  -2  13   9      273.64      241.16     14.48 o 
  -1  13   9        1.93       22.84      7.50 o 
   0  13   9       41.50       48.56      7.27 o 
   1  13   9       57.35       36.90     10.97 o 
   2  13   9        0.50        0.49      9.75 o 
   3  13   9        5.07       24.35      9.28 o 
   4  13   9       31.97       26.15     12.15 o 
   5  13   9       31.57       54.40     10.75 o 
  -6  14   9       18.80       14.00     10.14 o 
  -5  14   9        6.29       13.30      9.07 o 
  -4  14   9        0.40        1.98      8.98 o 
  -3  14   9        5.43       13.18      9.18 o 
  -2  14   9        2.36        3.83     10.00 o 
  -1  14   9        0.00        7.13      9.63 o 
   0  14   9       27.70       15.00      7.04 o 
   1  14   9       31.72       49.24     10.19 o 
   2  14   9       53.82       46.81     11.94 o 
   3  14   9        5.92        6.37     10.62 o 
   4  14   9        0.22        2.24     10.64 o 
   5  14   9       24.22       40.62     12.05 o 
  -5  15   9        2.47        5.21      9.07 o 
  -4  15   9       32.23       27.37     10.79 o 
  -3  15   9       17.41       26.48     10.57 o 
  -2  15   9       76.02       79.89     12.27 o 
  -1  15   9      316.29      301.74     16.67 o 
   0  15   9        2.97        6.94      7.05 o 
   1  15   9      159.36      170.49     14.04 o 
   2  15   9        1.23        9.92     10.50 o 
   3  15   9       36.40       58.56     11.51 o 
   4  15   9        0.16        3.92      9.68 o 
  -4  16   9        8.91        2.11      9.50 o 
  -3  16   9        4.12        7.30      9.43 o 
  -2  16   9       26.68        4.15     11.24 o 
  -1  16   9        3.90        2.09     10.31 o 
   0  16   9       34.04       33.10      7.61 o 
   1  16   9       87.80      102.44     12.72 o 
   2  16   9       62.60       62.14     12.43 o 
   3  16   9        4.87        1.09     10.75 o 
  -2  17   9       16.90       11.58     10.19 o 
  -1  17   9       53.05       59.31     11.22 o 
   0  17   9        0.82        5.23      7.54 o 
   1  17   9        6.42        1.57     11.01 o 
 -10   0  10       86.07       93.20     12.46 o 
  -8   0  10        1.24        0.81      7.75 o 
  -6   0  10      297.15      295.47     12.70 o 
  -4   0  10       57.91       55.33      6.15 o 
  -2   0  10        2.19        2.06      5.52 o 
   0   0  10      344.59      303.28      6.64 o 
   2   0  10        3.29        4.81      5.00 o 
   4   0  10      227.73      234.43     11.14 o 
   6   0  10       95.37      114.79     11.44 o 
   8   0  10      152.67      167.81     14.77 o 
 -10   1  10        0.59       10.08     10.08 o 
  -9   1  10       74.47       82.19     11.41 o 
  -8   1  10        0.96        0.00      8.15 o 
  -7   1  10      141.86      137.95     11.27 o 
  -6   1  10       38.74       45.71      7.97 o 
  -5   1  10      288.80      281.91     12.10 o 
  -4   1  10        1.82        9.14      5.45 o 
  -3   1  10      473.31      542.45     12.42 o 
  -2   1  10      148.96      164.13      8.46 o 
  -1   1  10      177.45      200.98      8.64 o 
   0   1  10      571.03      686.25     14.82 o 
   1   1  10      133.18      106.17      7.03 o 
   2   1  10      361.23      440.31     11.48 o 
   3   1  10       76.94       82.07      7.38 o 
   4   1  10      468.11      471.28     14.06 o 
   5   1  10      224.16      229.60     12.32 o 
   6   1  10       39.88       63.36     10.29 o 
   7   1  10      165.87      153.86     13.55 o 
   8   1  10        0.17        1.96     11.36 o 
 -10   2  10        9.68        1.51     10.78 o 
  -9   2  10        4.79        0.99     10.49 o 
  -8   2  10       14.07       10.78      9.33 o 
  -7   2  10        5.27        1.21      8.45 o 
  -6   2  10      175.94      179.37     11.52 o 
  -5   2  10      259.34      210.04     10.96 o 
  -4   2  10       14.72        1.37      6.53 o 
  -3   2  10      236.59      277.17     10.81 o 
  -2   2  10     3608.16     3785.81     30.79 o 
  -1   2  10      439.68      477.08     11.56 o 
   0   2  10      448.76      500.35      8.23 o 
   1   2  10      718.26      796.20     14.16 o 
   2   2  10       45.79       54.09      6.35 o 
   3   2  10       85.80       83.97      7.83 o 
   4   2  10      371.89      453.29     14.97 o 
   5   2  10        1.15       18.17      8.39 o 
   6   2  10        7.33       20.84      9.90 o 
   7   2  10        4.40        4.67     10.92 o 
   8   2  10        7.72        8.05     11.34 o 
  -9   3  10        0.34        6.64      9.94 o 
  -8   3  10        0.20        5.20      9.20 o 
  -7   3  10       24.89       23.50      9.40 o 
  -6   3  10       90.30       75.45     10.07 o 
  -5   3  10       28.93       33.70      7.68 o 
  -4   3  10       88.71       79.00      8.91 o 
  -3   3  10      106.72       96.64      7.70 o 
  -2   3  10     4030.10     4054.73     31.81 o 
  -1   3  10      457.73      536.55     12.53 o 
   0   3  10     2259.39     2438.26     17.23 o 
   1   3  10      109.62       85.48      6.97 o 
   2   3  10      155.85      127.87      8.49 o 
   3   3  10       67.28       90.21      7.73 o 
   4   3  10       88.09       71.51      9.06 o 
   5   3  10       21.31       19.92     10.14 o 
   6   3  10       99.64       95.11     12.17 o 
   7   3  10       60.62       83.38     13.11 o 
   8   3  10       14.69       15.79     10.67 o 
  -9   4  10       39.70       46.38     11.53 o 
  -8   4  10        1.82       23.12      9.57 o 
  -7   4  10        0.19        7.67      8.87 o 
  -6   4  10       33.85       38.52      9.27 o 
  -5   4  10      778.17      871.80     19.11 o 
  -4   4  10      980.70     1012.12     18.87 o 
  -3   4  10       58.06       48.82      8.08 o 
  -2   4  10        2.58        1.71      6.08 o 
  -1   4  10      481.80      534.32     12.52 o 
   0   4  10     1935.07     2016.48     15.90 o 
   1   4  10      687.13      769.41     14.86 o 
   2   4  10       60.31       61.91      7.30 o 
   3   4  10        8.30       10.76      6.58 o 
   4   4  10     1513.99     1614.31     25.72 o 
   5   4  10      536.15      558.19     18.81 o 
   6   4  10       20.23       26.46     10.70 o 
   7   4  10        0.96        4.88     10.38 o 
   8   4  10        0.51        8.75     11.06 o 
  -9   5  10        4.62       10.15     11.91 o 
  -8   5  10        0.00        9.50     11.52 o 
  -7   5  10        0.01       17.43     10.06 o 
  -6   5  10      158.24      158.03     11.97 o 
  -5   5  10      467.73      547.58     17.52 o 
  -4   5  10        1.18        3.80      6.30 o 
  -3   5  10       88.54       96.40      8.42 o 
  -2   5  10       11.35        4.93      6.02 o 
  -1   5  10        7.99       19.83      5.70 o 
   0   5  10      234.21      201.87      8.87 o 
   1   5  10        1.73        3.33      5.76 o 
   2   5  10      156.98      172.93      9.42 o 
   3   5  10        2.66       10.39      7.34 o 
   4   5  10       14.35       31.37      8.16 o 
   5   5  10      187.86      213.45     14.00 o 
   6   5  10       23.54       42.72     10.66 o 
   7   5  10        3.01        3.95     10.37 o 
   8   5  10       15.44       17.69     11.30 o 
  -9   6  10        5.21        4.64     11.71 o 
  -8   6  10       59.99       44.94     13.20 o 
  -7   6  10       48.29       34.83     10.64 o 
  -6   6  10      109.10      121.94     12.00 o 
  -5   6  10      505.82      464.78     16.58 o 
  -4   6  10      196.53      226.87     11.29 o 
  -3   6  10      176.53      200.09     10.31 o 
  -2   6  10        6.00       12.69      6.39 o 
  -1   6  10      263.25      241.46     10.42 o 
   0   6  10        3.81        3.83      3.84 o 
   1   6  10       29.03       19.89      6.58 o 
   2   6  10        1.92        4.77      7.23 o 
   3   6  10      125.62      119.19      9.80 o 
   4   6  10      147.98      165.86     11.57 o 
   5   6  10       76.50       81.56     11.11 o 
   6   6  10      145.11       94.36     13.72 o 
   7   6  10      100.57      102.95     13.08 o 
   8   6  10        5.88        1.55     11.37 o 
  -9   7  10       37.35       52.23     12.28 o 
  -8   7  10       11.80        6.03     11.44 o 
  -7   7  10        0.65        0.51     10.04 o 
  -6   7  10       59.95       54.05     11.49 o 
  -5   7  10       53.04       74.94      9.84 o 
  -4   7  10        5.39        5.18      8.24 o 
  -3   7  10       37.43       47.07      7.64 o 
  -2   7  10      793.73      702.69     16.68 o 
  -1   7  10       29.58       33.04      6.71 o 
   0   7  10       88.77       84.62      5.54 o 
   1   7  10      209.82      169.83     10.17 o 
   2   7  10      107.83      101.88      9.91 o 
   3   7  10      364.74      325.49     14.30 o 
   4   7  10        2.01       13.48      8.52 o 
   5   7  10      235.47      204.63     14.16 o 
   6   7  10        1.91       13.61     10.00 o 
   7   7  10       11.81        8.31     11.61 o 
  -8   8  10        0.94        9.83     10.69 o 
  -7   8  10      112.71      115.02     13.37 o 
  -6   8  10      151.78      143.97     13.35 o 
  -5   8  10      229.74      196.53     13.88 o 
  -4   8  10      519.75      466.24     16.91 o 
  -3   8  10      123.80      140.57      9.79 o 
  -2   8  10        0.07        6.70      6.70 o 
  -1   8  10       55.79       41.61      7.52 o 
   0   8  10       24.95       39.40      6.92 o 
   1   8  10        8.87        2.26      7.11 o 
   2   8  10      143.58      141.54     11.04 o 
   3   8  10       36.88       37.98      9.07 o 
   4   8  10      258.23      232.43     14.49 o 
   5   8  10       25.26       23.14     10.86 o 
   6   8  10        2.62        3.02     10.50 o 
   7   8  10        0.21        9.50     10.20 o 
  -8   9  10       14.79        6.47     10.05 o 
  -7   9  10       10.89       31.76     10.23 o 
  -6   9  10        0.04       11.56      8.85 o 
  -5   9  10      160.07      169.92     12.94 o 
  -4   9  10     1291.62     1284.37     26.58 o 
  -3   9  10       86.84       76.68      9.41 o 
  -2   9  10       85.66       94.16      9.61 o 
  -1   9  10      121.90      131.24      9.92 o 
   0   9  10       84.21       92.39      7.90 o 
   1   9  10      119.70      119.51     10.74 o 
   2   9  10       71.70       73.87     10.16 o 
   3   9  10        0.11        0.82      8.86 o 
   4   9  10       30.22       38.79     10.06 o 
   5   9  10       35.80       27.15     11.04 o 
   6   9  10       22.76       30.62     10.26 o 
   7   9  10       18.44        6.42     11.48 o 
  -8  10  10       30.84       17.06     11.56 o 
  -7  10  10        1.61       10.47     10.47 o 
  -6  10  10        4.79       20.12      8.86 o 
  -5  10  10        2.31        3.14      9.58 o 
  -4  10  10        0.46        3.76      9.86 o 
  -3  10  10       58.24       44.50      9.22 o 
  -2  10  10       30.08       28.44      8.09 o 
  -1  10  10       10.15       11.56      7.18 o 
   0  10  10       13.36       25.34      9.20 o 
   1  10  10       18.92       36.00      9.29 o 
   2  10  10      188.03      216.50     13.29 o 
   3  10  10       18.49       39.33      9.96 o 
   4  10  10        9.22       14.19     10.16 o 
   5  10  10        5.56       11.82     11.82 o 
   6  10  10       14.15        9.60     11.31 o 
  -7  11  10        1.59        4.66      9.76 o 
  -6  11  10        0.52        3.97      9.42 o 
  -5  11  10        1.16        2.36      8.16 o 
  -4  11  10       15.56       18.19      9.74 o 
  -3  11  10       37.57       21.19      9.61 o 
  -2  11  10      569.74      598.74     19.26 o 
  -1  11  10      141.61      144.28     11.35 o 
   0  11  10       10.73        4.64      6.17 o 
   1  11  10      338.57      337.16     15.80 o 
   2  11  10       33.78       29.84     11.11 o 
   3  11  10       91.69       89.75     12.09 o 
   4  11  10      146.91      161.69     15.12 o 
   5  11  10        7.43        3.70     10.96 o 
   6  11  10        5.59        1.11     11.93 o 
  -7  12  10       16.43       19.79     10.37 o 
  -6  12  10      124.35      119.01     12.90 o 
  -5  12  10        1.74        4.39      9.42 o 
  -4  12  10      134.22      140.03     12.83 o 
  -3  12  10      137.51      140.84     12.29 o 
  -2  12  10       79.16       93.14     10.62 o 
  -1  12  10       45.29       51.60     10.29 o 
   0  12  10       42.01       48.65      6.94 o 
   1  12  10       93.46       67.77     11.73 o 
   2  12  10        0.17        1.39     10.15 o 
   3  12  10      131.66      161.86     13.57 o 
   4  12  10       11.00        0.55     11.38 o 
   5  12  10       69.97       67.13     12.70 o 
  -6  13  10        0.25        0.49      9.65 o 
  -5  13  10       33.29       33.03      9.77 o 
  -4  13  10       20.59       47.86      9.92 o 
  -3  13  10      195.16      183.36     13.79 o 
  -2  13  10      340.12      318.70     17.09 o 
  -1  13  10       19.26        2.82      9.35 o 
   0  13  10      246.22      279.11     16.74 o 
   1  13  10        0.00       10.61      9.61 o 
   2  13  10        0.74        0.00      9.85 o 
   3  13  10       59.91       50.19     11.61 o 
   4  13  10       32.01       34.85     11.23 o 
   5  13  10       11.80        8.38     10.74 o 
  -6  14  10        9.82        2.63      8.98 o 
  -5  14  10        0.07        7.29      9.18 o 
  -4  14  10        0.02       10.28      8.57 o 
  -3  14  10       20.65       18.10     10.22 o 
  -2  14  10      112.56      103.29     13.24 o 
  -1  14  10        0.03        4.96      9.47 o 
   0  14  10       21.41       32.98     10.21 o 
   1  14  10       68.56       89.60     12.38 o 
   2  14  10       62.90       62.56     11.85 o 
   3  14  10       47.73       60.91     11.99 o 
   4  14  10        0.04        4.48     11.24 o 
  -5  15  10        2.46        4.23      9.80 o 
  -4  15  10       24.67       23.67      9.79 o 
  -3  15  10       36.62       35.42     10.45 o 
  -2  15  10      105.72      142.12     13.42 o 
  -1  15  10        4.16        9.26     10.11 o 
   0  15  10       60.72       75.92      9.06 o 
   1  15  10        5.89       19.95     10.65 o 
   2  15  10       78.55       89.03     13.03 o 
   3  15  10        1.02       11.42     11.42 o 
  -3  16  10       40.50       44.60     10.15 o 
  -2  16  10       22.77       25.94      9.88 o 
  -1  16  10        5.75        3.70     10.64 o 
   0  16  10       56.54       51.23     13.29 o 
   1  16  10       22.52       31.57     11.71 o 
   2  16  10        0.05        7.60     11.25 o 
  -9   0  11       12.14       19.98      8.81 o 
  -7   0  11      266.81      245.71     12.97 o 
  -5   0  11      474.36      505.80     14.32 o 
  -3   0  11      121.36      116.42      7.78 o 
  -1   0  11     2387.20     2450.40     24.07 o 
   1   0  11      325.80      354.47     10.80 o 
   3   0  11      485.48      455.75     13.67 o 
   5   0  11      160.49      189.01     12.30 o 
   7   0  11       17.49       10.37     10.13 o 
  -9   1  11        0.03        1.88      9.44 o 
  -8   1  11       67.46       76.35     11.03 o 
  -7   1  11      112.41      120.47     11.48 o 
  -6   1  11        2.81        1.78      8.06 o 
  -5   1  11        0.42        4.09      6.33 o 
  -4   1  11      133.39      107.20      8.72 o 
  -3   1  11      262.75      210.17      9.81 o 
  -2   1  11      101.97      110.88      7.87 o 
  -1   1  11     1007.20     1036.94     16.34 o 
   0   1  11        0.17        8.44     10.08 o 
   1   1  11       97.97       93.88      7.37 o 
   2   1  11      209.26      221.83     10.19 o 
   3   1  11      335.26      300.04     12.34 o 
   4   1  11        8.93        2.28      7.50 o 
   5   1  11      149.91      177.44     13.26 o 
   6   1  11        4.19        9.46      9.35 o 
   7   1  11       11.91       12.41     10.52 o 
   8   1  11       25.95       12.65     12.56 o 
  -9   2  11       19.61       29.29     10.17 o 
  -8   2  11       46.64       41.25     10.85 o 
  -7   2  11       72.24       71.13     11.02 o 
  -6   2  11       12.10        9.02      8.27 o 
  -5   2  11        4.52        6.05      6.59 o 
  -4   2  11       34.50       37.05      7.39 o 
  -3   2  11      246.98      234.76     10.77 o 
  -2   2  11      167.82      157.27      9.58 o 
  -1   2  11       42.46       41.18      5.89 o 
   0   2  11        3.85        5.86      3.85 o 
   1   2  11        0.60        5.69      5.69 o 
   2   2  11       41.91       50.59      7.33 o 
   3   2  11      200.71      193.17     10.83 o 
   4   2  11      189.97      165.23     11.44 o 
   5   2  11       22.58       35.29      9.25 o 
   6   2  11       17.93       31.96     10.43 o 
   7   2  11       82.88       86.41     12.28 o 
   8   2  11        8.78       10.16     11.05 o 
  -9   3  11      171.85      170.93     15.41 o 
  -8   3  11       56.65       86.50     11.62 o 
  -7   3  11      158.37      171.70     12.93 o 
  -6   3  11       52.06       48.70      8.50 o 
  -5   3  11      108.39      114.75     10.30 o 
  -4   3  11        4.43       16.03      6.43 o 
  -3   3  11      176.69      167.65      9.89 o 
  -2   3  11      327.58      319.78     12.10 o 
  -1   3  11        0.95        8.71      5.48 o 
   0   3  11        0.09        3.08      8.21 o 
   1   3  11     1138.61     1096.61     17.59 o 
   2   3  11      157.21      180.43      9.38 o 
   3   3  11        4.88       10.81      7.47 o 
   4   3  11      258.25      275.21     13.41 o 
   5   3  11      170.75      165.75     13.20 o 
   6   3  11       19.07       17.45     10.77 o 
   7   3  11        5.21        8.78     10.84 o 
   8   3  11       20.34       16.40     11.60 o 
  -9   4  11       30.96       44.65     12.54 o 
  -8   4  11      137.59      136.54     14.94 o 
  -7   4  11       46.41       43.33     10.99 o 
  -6   4  11      168.36      173.85     12.61 o 
  -5   4  11       66.20       70.15     10.03 o 
  -4   4  11      144.83      143.48     10.24 o 
  -3   4  11      556.64      556.02     14.41 o 
  -2   4  11      781.57      780.88     15.81 o 
  -1   4  11       30.80       31.14      6.37 o 
   0   4  11       72.33       56.28      5.15 o 
   1   4  11        3.80        8.17      5.89 o 
   2   4  11        0.39        4.02      6.53 o 
   3   4  11        5.46        1.94      6.90 o 
   4   4  11      160.12      138.21     12.69 o 
   5   4  11        0.87        1.21      9.70 o 
   6   4  11      293.47      290.74     16.79 o 
   7   4  11        0.54       11.42     10.02 o 
   8   4  11        4.27        9.28     11.50 o 
  -9   5  11       23.58       21.31     11.83 o 
  -8   5  11       22.65       19.51     11.74 o 
  -7   5  11       86.57       89.81     12.38 o 
  -6   5  11       90.83       90.44     10.76 o 
  -5   5  11       32.51       35.24      8.99 o 
  -4   5  11        0.57        7.11      7.38 o 
  -3   5  11        1.23        2.14      6.98 o 
  -2   5  11      592.90      567.56     15.34 o 
  -1   5  11       99.77       92.24      8.20 o 
   0   5  11       38.54       46.95      5.02 o 
   1   5  11      460.09      466.31     13.24 o 
   2   5  11       20.21       13.68      7.02 o 
   3   5  11      387.98      412.55     14.71 o 
   4   5  11       10.13        7.93      8.98 o 
   5   5  11       77.40       86.67     10.93 o 
   6   5  11       28.44       33.35     11.98 o 
   7   5  11        0.35        2.04     10.52 o 
  -9   6  11        2.16       22.49     11.44 o 
  -8   6  11        5.34       12.37     12.37 o 
  -7   6  11        1.57        8.56     10.54 o 
  -6   6  11       20.73       12.08     10.36 o 
  -5   6  11     1871.89     1983.04     31.01 o 
  -4   6  11      625.12      641.72     18.12 o 
  -3   6  11      851.20      802.34     17.83 o 
  -2   6  11        0.00        2.10      6.80 o 
  -1   6  11       51.10       59.80      7.69 o 
   0   6  11       57.23       71.03      5.31 o 
   1   6  11      161.34      166.36      9.77 o 
   2   6  11      165.77      150.33     10.20 o 
   3   6  11      157.63      124.58     11.59 o 
   4   6  11       92.11       78.56     10.78 o 
   5   6  11      152.27      156.13     12.80 o 
   6   6  11       45.90       40.53     11.41 o 
   7   6  11       23.57       12.31     11.63 o 
  -9   7  11       15.16       26.18     10.87 o 
  -8   7  11       14.46       12.34     11.16 o 
  -7   7  11      197.41      209.47     16.00 o 
  -6   7  11        9.57       16.97      9.42 o 
  -5   7  11      510.67      538.08     18.64 o 
  -4   7  11       11.62        1.09      8.98 o 
  -3   7  11      212.64      222.26     11.41 o 
  -2   7  11       22.22       10.26      7.55 o 
  -1   7  11       68.90       76.97      8.00 o 
   0   7  11       36.28       48.70      5.41 o 
   1   7  11        3.26        6.78      6.78 o 
   2   7  11       32.75       35.41      8.68 o 
   3   7  11      198.01      204.56     12.43 o 
   4   7  11      230.03      241.57     14.14 o 
   5   7  11      113.50       88.13     12.59 o 
   6   7  11        2.14        0.52     10.34 o 
   7   7  11        7.52        1.03     10.98 o 
  -8   8  11        0.12       11.13     11.13 o 
  -7   8  11       46.02       37.25     12.35 o 
  -6   8  11        1.92       16.95      9.09 o 
  -5   8  11      209.72      202.31     14.61 o 
  -4   8  11       40.19       44.32     10.02 o 
  -3   8  11      135.67      134.19     10.94 o 
  -2   8  11      150.44      151.78     10.48 o 
  -1   8  11      179.98      185.97     11.33 o 
   0   8  11        1.15       15.25      5.10 o 
   1   8  11       84.89       80.46      8.80 o 
   2   8  11      542.53      571.79     17.86 o 
   3   8  11      240.56      220.12     14.43 o 
   4   8  11        2.00        7.45      9.78 o 
   5   8  11       11.50       10.05     10.10 o 
   6   8  11       17.85       15.84     11.71 o 
   7   8  11        0.04        1.05     10.36 o 
  -8   9  11       25.38       26.54     10.86 o 
  -7   9  11       77.27       64.68     12.80 o 
  -6   9  11      124.29      155.61     12.30 o 
  -5   9  11      302.22      316.72     17.35 o 
  -4   9  11      527.42      606.99     19.62 o 
  -3   9  11       87.93       89.27     10.92 o 
  -2   9  11      270.69      295.49     13.55 o 
  -1   9  11      199.46      259.13     12.50 o 
   0   9  11       85.58      114.59      6.79 o 
   1   9  11      104.87       92.79     10.30 o 
   2   9  11       18.35       16.71     10.06 o 
   3   9  11       21.25       24.45     10.29 o 
   4   9  11      369.34      407.40     18.54 o 
   5   9  11       22.08       20.91     11.31 o 
   6   9  11       12.89       22.03     10.35 o 
  -8  10  11        2.51        9.25     10.04 o 
  -7  10  11        1.80        6.34      9.40 o 
  -6  10  11      280.66      280.14     16.87 o 
  -5  10  11       61.93       69.38     10.99 o 
  -4  10  11      921.86      908.60     24.28 o 
  -3  10  11      884.33      885.96     22.97 o 
  -2  10  11       93.40       85.95     11.24 o 
  -1  10  11       22.96       19.79      8.55 o 
   0  10  11       53.01       39.36      6.99 o 
   1  10  11       17.56       21.76      9.72 o 
   2  10  11      839.88      763.95     22.82 o 
   3  10  11       11.24        9.62     10.23 o 
   4  10  11       61.00       55.73     11.66 o 
   5  10  11       26.27       11.92     11.39 o 
   6  10  11        9.78       12.37     10.51 o 
  -7  11  11       16.86       37.53     10.56 o 
  -6  11  11      121.12      130.50     13.27 o 
  -5  11  11        0.05       10.70      9.51 o 
  -4  11  11       10.68        2.78      9.89 o 
  -3  11  11        0.28        9.54      9.54 o 
  -2  11  11       13.50       33.70      8.65 o 
  -1  11  11       26.84       48.81      9.19 o 
   0  11  11      479.99      454.27     12.70 o 
   1  11  11       70.27       89.94     12.28 o 
   2  11  11       37.42       34.92     10.87 o 
   3  11  11       24.96       19.92     10.54 o 
   4  11  11       23.32        4.12     11.93 o 
   5  11  11        0.10        6.95     11.71 o 
  -7  12  11        0.53        4.75      9.13 o 
  -6  12  11       39.76       34.36     11.25 o 
  -5  12  11       26.30       14.67     10.13 o 
  -4  12  11        3.03       20.44      8.92 o 
  -3  12  11       17.75        8.95     10.27 o 
  -2  12  11      139.70      147.47     13.19 o 
  -1  12  11      451.07      436.48     18.57 o 
   0  12  11        0.07        7.18      7.18 o 
   1  12  11      220.96      257.00     16.33 o 
   2  12  11        0.51        8.84     10.39 o 
   3  12  11       43.46       58.48     13.41 o 
   4  12  11      199.09      204.37     16.34 o 
   5  12  11        0.26       10.77     10.77 o 
  -6  13  11       10.45        0.00     10.27 o 
  -5  13  11        2.41        6.26     10.36 o 
  -4  13  11       15.85        8.65      9.87 o 
  -3  13  11        0.70       14.91      8.89 o 
  -2  13  11       13.50       20.60     10.16 o 
  -1  13  11       91.55       85.81     12.07 o 
   0  13  11        5.44        1.81     10.80 o 
   1  13  11       38.41       56.24     11.60 o 
   2  13  11        6.15        4.13     10.52 o 
   3  13  11       12.21       12.35     11.60 o 
   4  13  11        3.27       10.95     10.95 o 
  -5  14  11        4.82        7.94      9.52 o 
  -4  14  11       33.02       34.14     10.30 o 
  -3  14  11        6.10        3.65      9.90 o 
  -2  14  11       13.43        2.58      9.90 o 
  -1  14  11       10.53        6.68     11.03 o 
   0  14  11       25.80       17.13     17.27 o 
   1  14  11       76.75       83.42     12.64 o 
   2  14  11       12.26       15.57     11.38 o 
   3  14  11        9.92        3.32     11.33 o 
   4  14  11        4.19       21.96     10.19 o 
  -4  15  11        4.07        9.11     10.25 o 
  -3  15  11        6.26        7.44     10.55 o 
  -2  15  11        0.03        3.69      9.73 o 
  -1  15  11       19.30       24.39     10.20 o 
   0  15  11        0.00       11.06     13.06 o 
   1  15  11       66.39       97.25     11.82 o 
   2  15  11        2.89       17.61     10.86 o 
  -3  16  11        0.03        8.07     10.10 o 
  -2  16  11        9.25        3.22     10.39 o 
  -1  16  11      139.95      142.62     13.67 o 
   0  16  11      158.03      179.61     10.53 o 
   1  16  11       57.44       58.93     11.84 o 
  -8   0  12        2.84       13.31      8.82 o 
  -6   0  12      195.15      219.03     12.38 o 
  -4   0  12      172.07      220.18     10.91 o 
  -2   0  12      615.14      645.50     13.76 o 
   0   0  12       24.14       28.46      5.21 o 
   2   0  12      110.87      124.28      8.89 o 
   4   0  12      262.28      289.53     14.07 o 
   6   0  12      375.83      386.84     17.47 o 
  -9   1  12       83.20       82.51     11.66 o 
  -8   1  12      136.08      114.60     12.73 o 
  -7   1  12      162.08      167.57     13.08 o 
  -6   1  12       19.30       21.81      8.45 o 
  -5   1  12       90.72       76.60      9.05 o 
  -4   1  12       93.18       78.01      8.46 o 
  -3   1  12      116.76      122.99      8.87 o 
  -2   1  12        7.67        6.09      6.14 o 
  -1   1  12        7.99        3.29      6.29 o 
   0   1  12      376.74      372.87     13.69 o 
   1   1  12       83.15       83.02      7.56 o 
   2   1  12      210.79      207.61      9.93 o 
   3   1  12      338.40      371.78     13.92 o 
   4   1  12      221.76      183.88     12.34 o 
   5   1  12      271.22      292.54     15.84 o 
   6   1  12        1.06       10.93     10.93 o 
   7   1  12        0.78        6.48     10.29 o 
  -9   2  12        6.74        0.49     11.48 o 
  -8   2  12        1.34        3.84     10.22 o 
  -7   2  12       17.21       11.04     10.67 o 
  -6   2  12      202.11      199.00     13.02 o 
  -5   2  12       40.54       34.43      8.99 o 
  -4   2  12      127.05      128.14      9.56 o 
  -3   2  12      120.45      139.65      9.60 o 
  -2   2  12       47.81       65.48      8.24 o 
  -1   2  12       91.76      103.08      8.27 o 
   0   2  12        3.37       12.20      5.09 o 
   1   2  12      353.58      392.52     12.77 o 
   2   2  12       32.44       29.52      7.02 o 
   3   2  12       28.15       39.42      8.00 o 
   4   2  12      145.07      134.10     11.57 o 
   5   2  12       90.87       93.67     11.47 o 
   6   2  12       30.65       54.89     11.84 o 
   7   2  12        0.27       23.94     10.07 o 
  -9   3  12       14.06       17.07     11.33 o 
  -8   3  12       41.54       26.94     11.36 o 
  -7   3  12      132.19      125.96     13.45 o 
  -6   3  12       21.80       32.93      9.31 o 
  -5   3  12        0.07        1.51      7.67 o 
  -4   3  12       13.56       12.55      7.60 o 
  -3   3  12      568.54      570.22     18.58 o 
  -2   3  12     3116.74     3194.23     31.35 o 
  -1   3  12        3.90        0.26      5.94 o 
   0   3  12        5.53       13.02     13.02 o 
   1   3  12      118.71      144.54      8.71 o 
   2   3  12     1072.15      993.45     19.56 o 
   3   3  12      224.13      201.01     12.79 o 
   4   3  12      353.18      342.15     15.31 o 
   5   3  12       92.47       91.79     12.68 o 
   6   3  12       28.40       10.32     12.52 o 
   7   3  12        6.28        6.53     11.64 o 
  -9   4  12       50.39       45.54     13.18 o 
  -8   4  12       52.74       77.17     13.27 o 
  -7   4  12      178.25      192.37     14.66 o 
  -6   4  12      162.10      179.99     14.03 o 
  -5   4  12        4.28       13.78      8.03 o 
  -4   4  12       14.92       12.38      8.36 o 
  -3   4  12       10.28        8.28      8.28 o 
  -2   4  12        4.52        6.28      7.02 o 
  -1   4  12       74.71       82.23      7.17 o 
   0   4  12      458.07      457.47     11.72 o 
   1   4  12       17.65       27.89      6.70 o 
   2   4  12      222.62      218.58     11.61 o 
   3   4  12        0.08        4.89      7.32 o 
   4   4  12      328.52      319.36     15.85 o 
   5   4  12      135.14      154.72     13.26 o 
   6   4  12       76.40       46.61     13.28 o 
   7   4  12       15.08       30.38     11.51 o 
  -9   5  12       38.12       52.68     11.74 o 
  -8   5  12       26.05       42.92     11.74 o 
  -7   5  12       99.29      116.04     13.00 o 
  -6   5  12       49.64       75.24     10.55 o 
  -5   5  12      298.36      324.53     15.63 o 
  -4   5  12       34.62       23.80      8.94 o 
  -3   5  12     1329.99     1335.89     23.51 o 
  -2   5  12       29.23       33.39      7.79 o 
  -1   5  12      106.96       78.13      8.99 o 
   0   5  12      404.70      407.09      9.67 o 
   1   5  12       71.60       53.34      8.27 o 
   2   5  12       43.22       42.87      8.81 o 
   3   5  12       24.23       18.51      8.63 o 
   4   5  12        2.26        4.04      9.71 o 
   5   5  12        4.00        3.57     10.37 o 
   6   5  12       88.68       69.35     13.65 o 
   7   5  12       24.80        7.67     12.17 o 
  -9   6  12       26.46       31.76     12.62 o 
  -8   6  12       67.55       63.95     13.84 o 
  -7   6  12        0.80        1.57     10.14 o 
  -6   6  12       71.38       65.57     13.87 o 
  -5   6  12       70.51       66.71     11.18 o 
  -4   6  12        3.87       16.40      8.20 o 
  -3   6  12       46.79       40.89      9.77 o 
  -2   6  12      232.88      264.73     12.16 o 
  -1   6  12      173.34      190.38     10.60 o 
   0   6  12      209.72      205.25     18.08 o 
   1   6  12      104.85       97.84      9.35 o 
   2   6  12       37.86       38.91      8.55 o 
   3   6  12      419.43      387.60     16.65 o 
   4   6  12       60.22       45.35     11.42 o 
   5   6  12        8.00        9.65     10.65 o 
   6   6  12       89.90      114.99     13.34 o 
   7   6  12        3.05        9.81     11.09 o 
  -8   7  12        0.92        5.21     11.26 o 
  -7   7  12       20.74       31.91     10.54 o 
  -6   7  12       21.58        6.30     10.99 o 
  -5   7  12      113.00      105.15     12.49 o 
  -4   7  12      666.07      765.39     20.68 o 
  -3   7  12       59.49       80.16     10.01 o 
  -2   7  12      415.00      414.09     14.40 o 
  -1   7  12        0.37        1.02      7.15 o 
   0   7  12      313.53      290.43     14.88 o 
   1   7  12       10.34        4.18      7.69 o 
   2   7  12      386.09      358.86     15.48 o 
   3   7  12        0.54        1.22      8.92 o 
   4   7  12       79.41       66.22     10.85 o 
   5   7  12       20.81       24.25     10.86 o 
   6   7  12       13.63       26.88     10.86 o 
   7   7  12       29.30       18.76     11.18 o 
  -8   8  12       17.74       20.62     11.06 o 
  -7   8  12        5.01        6.46     10.09 o 
  -6   8  12      115.14      143.11     13.93 o 
  -5   8  12        2.00       10.18     10.18 o 
  -4   8  12      664.89      707.43     20.73 o 
  -3   8  12      288.33      282.88     14.22 o 
  -2   8  12      241.40      237.12     13.45 o 
  -1   8  12        3.63       10.55      6.98 o 
   0   8  12       81.70       69.72      6.97 o 
   1   8  12      266.49      228.60     12.94 o 
   2   8  12      166.60      190.46     12.52 o 
   3   8  12       42.82       46.28     10.62 o 
   4   8  12        0.40        4.12     10.00 o 
   5   8  12       16.95        0.47     10.90 o 
   6   8  12       20.99       11.39     11.04 o 
  -8   9  12        9.22       32.23     10.95 o 
  -7   9  12       40.83       27.50     12.00 o 
  -6   9  12      119.73      123.56     13.58 o 
  -5   9  12      206.10      158.38     13.89 o 
  -4   9  12       12.70       13.11      9.90 o 
  -3   9  12      386.54      399.89     17.26 o 
  -2   9  12       11.61        9.12      9.57 o 
  -1   9  12        8.83        9.38      8.28 o 
   0   9  12        1.74       10.99      8.27 o 
   1   9  12        0.01        2.84      9.01 o 
   2   9  12      193.35      241.21     14.65 o 
   3   9  12        8.01       18.88     10.44 o 
   4   9  12       69.45       68.87     12.60 o 
   5   9  12       30.99       29.58     12.35 o 
   6   9  12        5.17        1.58     10.81 o 
  -7  10  12       16.32       23.79     10.29 o 
  -6  10  12       16.60       17.00     11.25 o 
  -5  10  12       70.58       70.09     12.45 o 
  -4  10  12       59.20       29.93     11.63 o 
  -3  10  12       14.33       24.18     10.51 o 
  -2  10  12      171.22      148.89     12.92 o 
  -1  10  12      246.13      298.58     14.71 o 
   0  10  12       49.24       52.59      8.49 o 
   1  10  12      614.51      597.16     20.34 o 
   2  10  12       11.25       11.27     11.54 o 
   3  10  12        7.10       14.75     10.01 o 
   4  10  12      111.99      105.88     13.11 o 
   5  10  12        0.27        4.22     10.71 o 
  -7  11  12        0.82        1.63      9.29 o 
  -6  11  12        1.25        5.78      9.43 o 
  -5  11  12       14.09       26.74     10.74 o 
  -4  11  12       13.66       12.58      9.74 o 
  -3  11  12      284.36      259.91     16.09 o 
  -2  11  12      132.88      169.57     13.75 o 
  -1  11  12        4.76        6.76      9.22 o 
   0  11  12      105.79      124.95      9.83 o 
   1  11  12        7.59        1.40     11.63 o 
   2  11  12      166.77      171.21     13.83 o 
   3  11  12       10.89       15.58     11.38 o 
   4  11  12        4.05        6.32     11.30 o 
   5  11  12       28.81       37.84     10.06 o 
  -6  12  12       47.67       47.93     10.34 o 
  -5  12  12       25.65       22.34     10.39 o 
  -4  12  12        3.57       10.08      9.44 o 
  -3  12  12      141.79      140.35     13.18 o 
  -2  12  12       86.13       91.49     12.05 o 
  -1  12  12       14.35       13.52     11.23 o 
   0  12  12       25.35       11.00      9.98 o 
   1  12  12      245.88      226.16     16.82 o 
   2  12  12        6.06       10.21     11.03 o 
   3  12  12        3.63       30.59     10.32 o 
   4  12  12        0.41        6.52     11.53 o 
  -5  13  12       42.70       46.85     10.00 o 
  -4  13  12        5.39        2.64     10.27 o 
  -3  13  12       51.77       50.46     11.44 o 
  -2  13  12        0.45       10.24     10.24 o 
  -1  13  12        1.07       11.76     11.76 o 
   0  13  12      181.45      200.69     10.95 o 
   1  13  12        0.08        2.10     11.76 o 
   2  13  12       20.43       19.85     11.45 o 
   3  13  12       48.50       65.78     12.74 o 
   4  13  12       52.11       49.03     12.68 o 
  -5  14  12        0.20        9.42      9.42 o 
  -4  14  12        1.38       10.32     10.32 o 
  -3  14  12       19.40       10.64     10.70 o 
  -2  14  12       45.19       42.37     11.28 o 
  -1  14  12      398.29      391.10     19.81 o 
   0  14  12       16.49       25.71      7.82 o 
   1  14  12        5.39       16.79     11.51 o 
   2  14  12        6.87        7.57      2.07 o 
   3  14  12       70.97       70.82     13.97 o 
  -3  15  12        2.19       10.60     10.60 o 
  -2  15  12       40.52       53.80     11.25 o 
  -1  15  12        8.23       11.95     11.90 o 
   0  15  12       47.26       46.22      9.13 o 
   1  15  12        2.44        3.87     11.50 o 
   2  15  12        5.42       24.09     11.06 o 
  -9   0  13       23.08       24.05      9.53 o 
  -7   0  13      314.42      286.39     14.35 o 
  -5   0  13      183.99      140.73     10.46 o 
  -3   0  13      365.47      324.90     12.32 o 
  -1   0  13      179.85      192.25     10.27 o 
   1   0  13     1278.76     1252.76     20.23 o 
   3   0  13       23.19       31.49      8.90 o 
   5   0  13      315.55      310.81     16.33 o 
   7   0  13        2.11        0.49     10.82 o 
  -9   1  13       12.22       29.27     10.47 o 
  -8   1  13       34.88       38.44     10.22 o 
  -7   1  13        1.68        2.61      9.26 o 
  -6   1  13       18.35       18.01      8.59 o 
  -5   1  13       33.74       32.80      8.53 o 
  -4   1  13       48.84       50.98      8.45 o 
  -3   1  13       40.13       42.93      8.03 o 
  -2   1  13        0.91        2.61      7.21 o 
  -1   1  13      806.66      904.57     17.40 o 
   0   1  13        7.39        6.13      7.03 o 
   1   1  13      254.29      219.80     10.70 o 
   2   1  13        3.31       11.63      7.02 o 
   3   1  13       24.46       27.56      8.95 o 
   4   1  13      297.06      295.46     15.04 o 
   5   1  13        0.51        3.94     10.28 o 
   6   1  13        6.79       13.08     10.61 o 
   7   1  13       65.34       79.17     13.18 o 
  -9   2  13      101.58       94.84     13.12 o 
  -8   2  13       20.68       16.41     10.56 o 
  -7   2  13       32.66       29.17     10.17 o 
  -6   2  13       11.11        2.95      9.84 o 
  -5   2  13        1.95        2.68      8.21 o 
  -4   2  13       45.53       33.62      8.35 o 
  -3   2  13       65.71       61.10      8.88 o 
  -2   2  13      917.05     1011.26     18.83 o 
  -1   2  13       17.15       36.02      6.91 o 
   0   2  13      337.86      363.54      9.04 o 
   1   2  13      126.68      101.26      9.78 o 
   2   2  13        0.03        3.21      7.33 o 
   3   2  13       40.98       59.57      9.77 o 
   4   2  13      215.41      221.77     14.15 o 
   5   2  13        3.57       13.72     10.29 o 
   6   2  13       10.71       14.10     10.57 o 
   7   2  13        3.57        1.56     11.55 o 
  -9   3  13       29.64       16.87     13.46 o 
  -8   3  13       47.55       62.07     11.79 o 
  -7   3  13        1.50        4.43     10.83 o 
  -6   3  13       81.51       96.94     11.40 o 
  -5   3  13      154.33      142.97     12.30 o 
  -4   3  13       93.15      103.67     10.29 o 
  -3   3  13      556.10      574.50     17.14 o 
  -2   3  13      236.02      216.87     12.34 o 
  -1   3  13      128.17      119.42      9.25 o 
   0   3  13      385.05      399.14      9.37 o 
   1   3  13      577.76      617.76     16.22 o 
   2   3  13      561.71      509.15     16.76 o 
   3   3  13      554.24      564.08     18.30 o 
   4   3  13        6.95       14.64     10.05 o 
   5   3  13      323.02      295.19     18.10 o 
   6   3  13       68.62       68.94     12.04 o 
   7   3  13       69.66       67.43     12.86 o 
  -9   4  13        1.75        3.43     11.80 o 
  -8   4  13       43.27       38.62     13.08 o 
  -7   4  13       80.09       97.96     12.64 o 
  -6   4  13      102.99      104.54     11.78 o 
  -5   4  13       51.78       58.93     10.74 o 
  -4   4  13        2.43        9.52      8.40 o 
  -3   4  13      518.66      543.04     17.09 o 
  -2   4  13      184.09      187.28     11.91 o 
  -1   4  13       61.50       67.64      8.22 o 
   0   4  13      299.61      306.38      9.12 o 
   1   4  13        3.24        0.31      7.59 o 
   2   4  13        2.76       17.87      7.89 o 
   3   4  13        0.16        7.16      8.30 o 
   4   4  13      476.44      461.83     18.34 o 
   5   4  13        2.28       11.12     11.12 o 
   6   4  13       62.61       56.26     13.17 o 
   7   4  13        2.56       19.06     10.78 o 
  -8   5  13        0.06        4.59     11.70 o 
  -7   5  13       10.52       16.47     11.57 o 
  -6   5  13        1.13        4.80      9.95 o 
  -5   5  13       14.36        3.06      9.76 o 
  -4   5  13      131.12      123.68     11.60 o 
  -3   5  13      732.50      641.10     19.54 o 
  -2   5  13       18.00       10.23      7.96 o 
  -1   5  13     1263.86     1383.37     23.15 o 
   0   5  13      516.84      470.88     18.92 o 
   1   5  13        1.27        5.36      7.66 o 
   2   5  13       94.88       84.12     10.48 o 
   3   5  13        9.36       10.18      9.30 o 
   4   5  13        9.02        5.98      9.80 o 
   5   5  13       10.83       10.73     10.99 o 
   6   5  13        1.31        4.50     11.41 o 
   7   5  13        0.04       11.07     11.07 o 
  -8   6  13        1.81        5.83     12.45 o 
  -7   6  13       18.22        9.78     11.41 o 
  -6   6  13        0.14        0.52      9.45 o 
  -5   6  13        8.27        8.12      9.68 o 
  -4   6  13       57.00       74.17     10.35 o 
  -3   6  13      571.09      591.57     18.62 o 
  -2   6  13      116.81      125.42     11.10 o 
  -1   6  13       32.86       50.12      8.88 o 
   0   6  13        1.45        2.72      8.34 o 
   1   6  13       94.12      101.17     10.02 o 
   2   6  13      130.49       87.77     11.52 o 
   3   6  13      140.35      134.31     12.24 o 
   4   6  13      238.94      259.73     15.14 o 
   5   6  13      134.79      173.87     13.44 o 
   6   6  13       15.51       16.17      5.06 o 
  -8   7  13       12.40       18.83     10.63 o 
  -7   7  13       57.29       73.39     12.63 o 
  -6   7  13        6.42        1.04     14.50 o 
  -5   7  13       26.43       32.89     10.50 o 
  -4   7  13       54.30       38.75     11.09 o 
  -3   7  13      252.98      296.09     14.87 o 
  -2   7  13       32.05       29.50      9.79 o 
  -1   7  13      468.55      501.68     16.83 o 
   0   7  13       19.27       10.23      6.64 o 
   1   7  13        2.29        1.90      8.76 o 
   2   7  13        0.83        2.37      8.85 o 
   3   7  13        1.54        0.85      9.47 o 
   4   7  13        1.45       17.01     10.43 o 
   5   7  13       20.53       31.50     11.28 o 
   6   7  13        0.07       11.35     11.35 o 
  -8   8  13        8.46        8.21     11.19 o 
  -7   8  13        7.35        2.22     11.17 o 
  -6   8  13       11.76        1.02     10.60 o 
  -5   8  13        2.82       20.03      9.20 o 
  -4   8  13       41.87       33.70     10.82 o 
  -3   8  13       98.25       96.07     12.23 o 
  -2   8  13      295.35      299.39     14.45 o 
  -1   8  13       37.91       33.01      9.48 o 
   0   8  13       23.17        8.24      6.49 o 
   1   8  13       10.81       14.50      9.17 o 
   2   8  13      121.85      111.06     12.15 o 
   3   8  13       95.73       89.09     12.15 o 
   4   8  13        9.99       15.34     10.34 o 
   5   8  13       20.86       34.46     11.45 o 
   6   8  13        4.38        2.12     10.77 o 
  -7   9  13        0.01        6.69     10.66 o 
  -6   9  13        8.29        7.37     10.24 o 
  -5   9  13        1.41       19.69      9.91 o 
  -4   9  13        3.57        6.97     10.54 o 
  -3   9  13      715.91      749.78     22.05 o 
  -2   9  13       38.97       37.09      9.94 o 
  -1   9  13      526.73      579.12     19.55 o 
   0   9  13      463.59      482.92     13.44 o 
   1   9  13      119.30      124.97     13.11 o 
   2   9  13       69.28       49.91     11.64 o 
   3   9  13       63.86       70.69     11.90 o 
   4   9  13       15.12       23.94     11.47 o 
   5   9  13       21.63       25.98     10.16 o 
  -7  10  13       15.96        2.20     12.40 o 
  -6  10  13       80.40       76.26     12.45 o 
  -5  10  13        3.68        3.06      9.63 o 
  -4  10  13        1.16        2.44     10.07 o 
  -3  10  13        1.04        2.79     10.08 o 
  -2  10  13       75.29       82.92     11.82 o 
  -1  10  13       24.33       28.26     10.72 o 
   0  10  13       49.26       62.16      8.50 o 
   1  10  13       28.83       18.06     10.72 o 
   2  10  13       45.13       55.85     11.31 o 
   3  10  13      140.83      154.62     13.59 o 
   4  10  13       63.59       56.46     12.13 o 
   5  10  13        2.35        4.77     10.34 o 
  -6  11  13        3.93        5.93     10.06 o 
  -5  11  13       12.60        8.88     10.76 o 
  -4  11  13       35.46       26.78     10.28 o 
  -3  11  13       70.74       73.98     12.02 o 
  -2  11  13       11.11        9.60     11.11 o 
  -1  11  13       30.47       55.42     11.31 o 
   0  11  13        7.22        8.36     12.78 o 
   1  11  13       15.03       17.26     12.68 o 
   2  11  13        5.60       11.03     11.19 o 
   3  11  13       10.16       10.38     11.28 o 
   4  11  13       18.38       12.33     11.86 o 
  -6  12  13        0.25        1.08     10.10 o 
  -5  12  13       10.08        3.22     10.55 o 
  -4  12  13       20.25       27.24      9.33 o 
  -3  12  13       62.40       80.04     12.42 o 
  -2  12  13      157.44      161.05     14.45 o 
  -1  12  13       52.10       42.43     11.43 o 
   0  12  13      342.94      431.75     19.55 o 
   1  12  13      225.67      219.30     17.08 o 
   2  12  13       37.35       33.87     11.93 o 
   3  12  13       12.95       26.45     11.46 o 
   4  12  13       45.85       52.73     12.25 o 
  -5  13  13       27.34       23.34     10.80 o 
  -4  13  13       33.65       20.47     11.46 o 
  -3  13  13       25.98       11.19     11.13 o 
  -2  13  13       67.72       65.57     12.79 o 
  -1  13  13       47.10       43.32     11.69 o 
   0  13  13        5.70       10.46      9.28 o 
   1  13  13      314.28      362.15     19.85 o 
   2  13  13        1.44       11.61     11.28 o 
   3  13  13       47.48       28.92     12.89 o 
  -4  14  13       24.89       32.29     10.80 o 
  -3  14  13       10.19       10.14     10.14 o 
  -2  14  13        4.23        8.71     11.14 o 
  -1  14  13       54.33       43.17     12.65 o 
   0  14  13        5.33        1.06      9.12 o 
   1  14  13       14.27       24.01     11.92 o 
   2  14  13       37.74       35.60     12.50 o 
  -2  15  13        6.07        2.22     10.24 o 
  -1  15  13       27.18       30.59     11.23 o 
   0  15  13        2.00        3.86     10.09 o 
  -8   0  14       51.37       44.74     11.63 o 
  -6   0  14      116.46       92.59     10.37 o 
  -4   0  14        3.51        0.71      7.04 o 
  -2   0  14      126.84      118.82      9.19 o 
   0   0  14       88.91       98.45     20.61 o 
   2   0  14      796.78      886.72     20.93 o 
   4   0  14       10.19       30.54     10.28 o 
   6   0  14       22.14       27.33     11.44 o 
  -9   1  14       60.26       55.96     11.99 o 
  -8   1  14        0.15       10.15     10.15 o 
  -7   1  14       69.13       60.41     12.23 o 
  -6   1  14        0.09        2.15      9.27 o 
  -5   1  14       90.92      105.57     11.04 o 
  -4   1  14        0.35        0.00      7.65 o 
  -3   1  14     1022.21     1001.03     20.30 o 
  -2   1  14      565.35      562.59     16.17 o 
  -1   1  14      444.54      420.08     14.53 o 
   0   1  14      617.92      671.36     16.71 o 
   1   1  14      183.05      147.87     10.22 o 
   2   1  14      225.18      217.51     11.93 o 
   3   1  14      702.22      732.69     20.65 o 
   4   1  14      208.58      183.10     14.52 o 
   5   1  14        1.65        7.08     10.71 o 
   6   1  14        9.78       12.26     10.57 o 
   7   1  14        0.00        4.30     11.07 o 
  -9   2  14       31.60       47.71     11.29 o 
  -8   2  14       12.16       26.67     10.43 o 
  -7   2  14       23.52       17.44     10.49 o 
  -6   2  14       68.95       77.20     11.75 o 
  -5   2  14       48.99       49.03      9.58 o 
  -4   2  14       47.80       53.77      9.35 o 
  -3   2  14       18.15        6.70      8.69 o 
  -2   2  14       90.55       95.36     10.35 o 
  -1   2  14      433.38      438.34     14.83 o 
   0   2  14       63.71       53.46      8.75 o 
   1   2  14       71.85       72.55      8.98 o 
   2   2  14      200.34      199.53     12.06 o 
   3   2  14       26.78       22.65     10.03 o 
   4   2  14        2.10        1.73     10.70 o 
   5   2  14        9.11        9.46     10.86 o 
   6   2  14        5.29        1.52     10.56 o 
  -8   3  14        4.62       17.32     10.62 o 
  -7   3  14       11.85       24.53     10.70 o 
  -6   3  14       68.59       74.50     11.66 o 
  -5   3  14      390.98      342.01     16.57 o 
  -4   3  14      523.76      556.02     18.07 o 
  -3   3  14      126.79      150.93     11.97 o 
  -2   3  14        4.59        5.51      8.65 o 
  -1   3  14      129.14      133.19     10.47 o 
   0   3  14       72.44       89.05      6.79 o 
   1   3  14       51.48       71.36      9.74 o 
   2   3  14       27.87       21.47      9.47 o 
   3   3  14       38.32       29.03     10.32 o 
   4   3  14       24.87       11.42     11.42 o 
   5   3  14        5.41       10.95     10.95 o 
   6   3  14        0.85       10.68     11.28 o 
  -8   4  14       24.20        8.50     12.14 o 
  -7   4  14       11.89        6.38     11.49 o 
  -6   4  14       51.80       62.89     11.86 o 
  -5   4  14      138.94      126.94     12.94 o 
  -4   4  14       59.96       64.85     10.75 o 
  -3   4  14      994.99      995.46     22.36 o 
  -2   4  14        0.00        8.90      8.90 o 
  -1   4  14      390.93      400.57     15.23 o 
   0   4  14      609.19      610.05     12.41 o 
   1   4  14       12.40       14.33      8.23 o 
   2   4  14      124.30       88.04     11.12 o 
   3   4  14       22.03       23.20      9.72 o 
   4   4  14      224.35      244.79     15.59 o 
   5   4  14       95.89       70.27     14.28 o 
   6   4  14       11.95       15.83     10.88 o 
  -8   5  14        8.20       11.69     12.02 o 
  -7   5  14        6.63       14.86     11.03 o 
  -6   5  14        4.45        9.90      9.90 o 
  -5   5  14        1.43       12.03      9.31 o 
  -4   5  14        6.96        4.69     10.07 o 
  -3   5  14      960.50      932.29     23.55 o 
  -2   5  14       76.88       91.13     10.44 o 
  -1   5  14      265.81      259.05     13.36 o 
   0   5  14       41.06       60.12     10.28 o 
   1   5  14      556.01      540.90     17.54 o 
   2   5  14      195.78      174.95     12.54 o 
   3   5  14        0.15        9.48      9.48 o 
   4   5  14        0.99        8.20     10.02 o 
   5   5  14       38.25        9.27     12.23 o 
   6   5  14       11.78       26.19     10.39 o 
  -8   6  14       61.29       60.20     12.68 o 
  -7   6  14       51.08       40.56     12.19 o 
  -6   6  14       25.91        4.14     11.96 o 
  -5   6  14        2.50        4.75     10.03 o 
  -4   6  14        0.03        2.63      9.20 o 
  -3   6  14     1206.80     1187.07     26.01 o 
  -2   6  14      479.48      513.60     18.50 o 
  -1   6  14      441.16      392.50     16.13 o 
   0   6  14        4.39        6.76      6.06 o 
   1   6  14      158.97      156.72     12.09 o 
   2   6  14        0.10        1.20      9.01 o 
   3   6  14       95.89      104.57     12.61 o 
   4   6  14       49.49       53.21     11.94 o 
   5   6  14        3.05        1.98     10.96 o 
   6   6  14        0.55        4.13     10.65 o 
  -8   7  14        7.21       11.96     11.31 o 
  -7   7  14       84.92       87.71     14.01 o 
  -6   7  14       11.26       18.58     10.64 o 
  -5   7  14      109.09      118.24     13.67 o 
  -4   7  14      109.10      103.33     12.29 o 
  -3   7  14      257.49      270.83     15.34 o 
  -2   7  14        1.46        6.93      9.48 o 
  -1   7  14       16.98        9.22      9.76 o 
   0   7  14      240.07      254.79     10.56 o 
   1   7  14      266.24      295.21     15.44 o 
   2   7  14      151.14      151.09     12.45 o 
   3   7  14      109.40      110.12     13.17 o 
   4   7  14       25.12       27.91     10.97 o 
   5   7  14      155.71      178.39     14.52 o 
   6   7  14        1.73        2.59     11.29 o 
  -7   8  14        0.95        0.55     10.68 o 
  -6   8  14        1.40       15.60     10.70 o 
  -5   8  14        0.32        1.53      9.69 o 
  -4   8  14      321.77      325.78     17.07 o 
  -3   8  14       40.38       36.19     10.78 o 
  -2   8  14      366.53      343.91     16.56 o 
  -1   8  14       37.30       21.20     10.58 o 
   0   8  14        9.30       26.54      7.45 o 
   1   8  14       83.84       84.37     11.88 o 
   2   8  14       64.77       69.46     11.06 o 
   3   8  14       27.10        2.85     12.04 o 
   4   8  14        4.71       11.44     11.44 o 
   5   8  14       12.62       11.36     11.45 o 
  -7   9  14       13.03       13.65     10.53 o 
  -6   9  14       22.84       21.80     10.91 o 
  -5   9  14        3.46        8.81     10.09 o 
  -4   9  14       48.04       51.49     12.44 o 
  -3   9  14        7.52       10.37     10.37 o 
  -2   9  14       15.32       31.45     10.25 o 
  -1   9  14       59.40       32.42     11.61 o 
   0   9  14      848.34      883.03     17.05 o 
   1   9  14       74.09       71.90     11.88 o 
   2   9  14        2.16       10.61     10.61 o 
   3   9  14        0.03        4.92     10.94 o 
   4   9  14        6.46        7.71     10.69 o 
   5   9  14       16.16       24.76     11.55 o 
  -6  10  14        4.89        2.76     10.76 o 
  -5  10  14        0.97        9.00     10.25 o 
  -4  10  14        3.86        2.05     10.18 o 
  -3  10  14      180.05      164.20     14.84 o 
  -2  10  14      133.49      146.65     13.73 o 
  -1  10  14      259.23      250.51     16.37 o 
   0  10  14       97.48      123.83     12.72 o 
   1  10  14       51.48       72.94     11.38 o 
   2  10  14        4.35        2.00     10.82 o 
   3  10  14      163.97      191.85     15.43 o 
   4  10  14       37.90       45.46     12.58 o 
  -6  11  14        6.41        2.75     11.40 o 
  -5  11  14        0.07        7.05     10.34 o 
  -4  11  14        1.83        3.70     11.11 o 
  -3  11  14        0.01        0.49      9.89 o 
  -2  11  14       18.41       29.33     10.48 o 
  -1  11  14      252.79      290.11     16.52 o 
   0  11  14       31.88       42.20      8.17 o 
   1  11  14        7.76       24.84     10.72 o 
   2  11  14        0.02        8.34     10.33 o 
   3  11  14        4.66        3.76     11.37 o 
   4  11  14        8.32       17.86     11.54 o 
  -5  12  14       57.40       71.86     12.81 o 
  -4  12  14       37.96       25.43     11.83 o 
  -3  12  14       72.95       93.29     12.38 o 
  -2  12  14        7.18        6.88     11.07 o 
  -1  12  14       11.54        2.10     10.70 o 
   0  12  14      133.96      119.49     13.01 o 
   1  12  14        0.23        6.49     11.61 o 
   2  12  14       44.06       45.24     11.81 o 
   3  12  14       76.48       95.67     13.77 o 
  -4  13  14       23.21       32.54     11.01 o 
  -3  13  14        6.62        2.75     10.82 o 
  -2  13  14       67.01       82.04     12.37 o 
  -1  13  14       69.68       73.41     12.11 o 
   0  13  14        0.16       15.46      9.10 o 
   1  13  14      163.83      175.68     17.38 o 
   2  13  14        0.00        1.68     11.71 o 
  -3  14  14       27.29       46.21     10.89 o 
  -2  14  14        8.42       14.52     10.53 o 
  -1  14  14        1.44        7.29     11.22 o 
   0  14  14        0.69        9.24      9.24 o 
   1  14  14        4.89        1.71     13.83 o 
  -7   0  15       68.03       65.39     11.63 o 
  -5   0  15      534.36      447.93     16.98 o 
  -3   0  15      857.11      812.12     19.99 o 
  -1   0  15      455.83      339.22     14.13 o 
   1   0  15        1.16        6.24      7.87 o 
   3   0  15        5.13        3.77     10.11 o 
   5   0  15       43.68       55.89     13.32 o 
  -8   1  15       52.69       30.93     11.53 o 
  -7   1  15        1.50       10.61     10.61 o 
  -6   1  15       32.19       48.06     10.24 o 
  -5   1  15       40.78       35.55     10.09 o 
  -4   1  15      102.64      115.04     11.05 o 
  -3   1  15        0.36        9.29      9.29 o 
  -2   1  15       79.37       71.95      9.91 o 
  -1   1  15        0.40        4.46      8.00 o 
   0   1  15       11.81       26.45     44.78 o 
   1   1  15        2.81        0.00      8.22 o 
   2   1  15      148.48      140.80     11.25 o 
   3   1  15       84.23      111.95     12.58 o 
   4   1  15       69.84       61.59     11.96 o 
   5   1  15       31.26       29.27     11.78 o 
   6   1  15        0.89        4.85     10.77 o 
  -8   2  15       39.34       54.32     11.11 o 
  -7   2  15       46.11       55.08     11.93 o 
  -6   2  15      221.29      226.86     15.92 o 
  -5   2  15       63.15       76.06     11.23 o 
  -4   2  15      266.60      286.50     14.53 o 
  -3   2  15       14.62       11.11      8.98 o 
  -2   2  15      192.10      207.11     12.48 o 
  -1   2  15      550.90      567.92     18.13 o 
   0   2  15      280.76      306.86     15.59 o 
   1   2  15      141.57      153.41     11.22 o 
   2   2  15       63.35       59.25     10.49 o 
   3   2  15      180.21      151.30     13.64 o 
   4   2  15       85.14       70.61     12.81 o 
   5   2  15        0.00       10.77     10.77 o 
   6   2  15       10.13        3.71     11.44 o 
  -8   3  15       14.28       19.95     11.77 o 
  -7   3  15       93.30      104.03     12.66 o 
  -6   3  15       91.19       97.76     12.43 o 
  -5   3  15       81.39       92.28     11.95 o 
  -4   3  15       95.55      135.16     12.08 o 
  -3   3  15      986.80      958.10     24.74 o 
  -2   3  15      454.76      402.97     16.47 o 
  -1   3  15      306.94      322.46     14.37 o 
   0   3  15       15.74        1.76      6.77 o 
   1   3  15        0.28        4.06      8.94 o 
   2   3  15      131.08      121.57     11.83 o 
   3   3  15       86.77      121.86     13.16 o 
   4   3  15      206.30      226.30     15.41 o 
   5   3  15       14.40       11.05     11.72 o 
   6   3  15        2.78        8.96     11.87 o 
  -8   4  15        6.38        8.07     11.54 o 
  -7   4  15       21.43       23.77     11.60 o 
  -6   4  15      123.01      126.86     13.73 o 
  -5   4  15        2.16       10.49     10.49 o 
  -4   4  15      543.11      514.78     19.18 o 
  -3   4  15       85.25       91.90     12.44 o 
  -2   4  15      394.18      349.45     16.11 o 
  -1   4  15        0.57        8.87      8.87 o 
   0   4  15       71.73       71.19      8.13 o 
   1   4  15       44.43       37.44     10.04 o 
   2   4  15      121.09      117.18     10.86 o 
   3   4  15        7.72        8.35     10.60 o 
   4   4  15        8.23       10.40     11.75 o 
   5   4  15       92.32       89.29     14.37 o 
   6   4  15        9.52        8.93     11.78 o 
  -8   5  15        0.18        1.80     11.55 o 
  -7   5  15        2.87       20.47     10.78 o 
  -6   5  15        3.02       11.15     10.56 o 
  -5   5  15      142.26      161.27     14.62 o 
  -4   5  15       75.78       68.81     11.98 o 
  -3   5  15      151.31      146.36     13.70 o 
  -2   5  15      528.04      488.77     18.78 o 
  -1   5  15      268.64      287.23     15.00 o 
   0   5  15        8.19        4.91      7.34 o 
   1   5  15        6.27        9.52      9.52 o 
   2   5  15      225.24      244.93     13.87 o 
   3   5  15      163.77      178.95     13.93 o 
   4   5  15      104.43      137.29     13.27 o 
   5   5  15       25.35       34.04     13.42 o 
   6   5  15        4.50       13.08     10.34 o 
  -8   6  15       10.47        8.47     11.19 o 
  -7   6  15       16.38       18.57     12.02 o 
  -6   6  15       38.57       42.38     13.06 o 
  -5   6  15        5.34        4.07     11.04 o 
  -4   6  15        3.87        4.72     10.07 o 
  -3   6  15       34.14       24.79     11.46 o 
  -2   6  15      365.21      365.75     16.54 o 
  -1   6  15      111.06       91.73     11.88 o 
   0   6  15       10.15       11.68     10.31 o 
   1   6  15        5.47        1.63      8.66 o 
   2   6  15      163.57      174.25     13.12 o 
   3   6  15      132.82      103.26     13.97 o 
   4   6  15        0.13        6.38     10.96 o 
   5   6  15        0.10       11.50     11.50 o 
  -7   7  15        9.21       10.55     12.56 o 
  -6   7  15       43.58       59.71     13.27 o 
  -5   7  15       91.54      105.00     12.07 o 
  -4   7  15      123.18      129.52     13.51 o 
  -3   7  15        3.57        0.91     10.77 o 
  -2   7  15      187.46      199.86     13.90 o 
  -1   7  15       54.87       48.98     10.64 o 
   0   7  15       77.00       93.16      8.36 o 
   1   7  15        0.01       10.75     10.75 o 
   2   7  15        2.08        1.37     10.16 o 
   3   7  15       74.79       86.10     12.58 o 
   4   7  15       70.35       81.10     11.94 o 
   5   7  15       13.17        4.68     11.40 o 
  -7   8  15        2.46        4.11     11.46 o 
  -6   8  15      136.97      177.71     15.42 o 
  -5   8  15        2.01        7.42     10.19 o 
  -4   8  15       46.14       47.54     11.69 o 
  -3   8  15        4.49       17.69     10.57 o 
  -2   8  15      314.58      330.62     16.41 o 
  -1   8  15      280.46      294.22     16.07 o 
   0   8  15      154.60      175.77     15.06 o 
   1   8  15      258.18      271.98     15.92 o 
   2   8  15        0.52        9.88      9.94 o 
   3   8  15       96.86      107.85     12.91 o 
   4   8  15        0.95       10.97     10.97 o 
   5   8  15        4.80        0.53     11.13 o 
  -6   9  15       17.88       10.13     11.70 o 
  -5   9  15       13.55       12.42     11.26 o 
  -4   9  15       34.16       45.45     10.88 o 
  -3   9  15       51.89       64.17     11.42 o 
  -2   9  15        6.33       14.06     10.23 o 
  -1   9  15      138.76      122.49     13.00 o 
   0   9  15       11.12       15.63      9.38 o 
   1   9  15       71.83       96.34     13.62 o 
   2   9  15       12.91       15.79     11.02 o 
   3   9  15      132.08      145.35     14.56 o 
   4   9  15        2.26        0.00     11.26 o 
  -6  10  15       74.91       71.67     12.83 o 
  -5  10  15       52.18       66.44     14.05 o 
  -4  10  15       19.72       19.68     11.68 o 
  -3  10  15       78.25       90.56     12.10 o 
  -2  10  15       13.44       23.36     10.70 o 
  -1  10  15       19.59        7.06     11.10 o 
   0  10  15        0.74        5.04      8.38 o 
   1  10  15       13.56       12.91     11.26 o 
   2  10  15        4.41       26.33     10.43 o 
   3  10  15       23.33       45.89     12.63 o 
   4  10  15       23.67       17.15     12.41 o 
  -5  11  15        3.17        5.54     10.93 o 
  -4  11  15       78.34       62.23     13.36 o 
  -3  11  15      100.61       84.69     13.45 o 
  -2  11  15       29.68       20.69     11.70 o 
  -1  11  15        0.25        3.18     10.75 o 
   0  11  15      148.33      140.47     11.94 o 
   1  11  15      137.41      146.76     14.12 o 
   2  11  15        1.37       10.22     10.63 o 
   3  11  15        1.32       24.45     10.91 o 
  -5  12  15       13.15       36.90     10.52 o 
  -4  12  15       93.48       76.70     13.36 o 
  -3  12  15       43.45       36.93     12.17 o 
  -2  12  15       63.02       51.55     12.95 o 
  -1  12  15      152.37      164.75     15.29 o 
   0  12  15        0.84        9.10      8.01 o 
   1  12  15       60.50       27.44     12.87 o 
   2  12  15        0.04        1.14     11.75 o 
  -3  13  15       93.15      114.59     13.72 o 
  -2  13  15       42.63       26.41     12.10 o 
  -1  13  15       12.02       14.13     11.09 o 
   0  13  15       14.43       18.81      8.68 o 
   1  13  15        0.73       12.50     12.50 o 
  -8   0  16        0.11        4.83      9.53 o 
  -6   0  16       65.00       34.95     11.14 o 
  -4   0  16        2.30       15.98      9.35 o 
  -2   0  16      280.26      233.88     13.27 o 
   0   0  16      120.28      107.43      7.94 o 
   2   0  16      421.30      458.26     17.91 o 
   4   0  16        2.86        5.03     10.76 o 
   6   0  16       13.74       29.14     11.26 o 
  -8   1  16        6.69        0.00     10.32 o 
  -7   1  16       85.03       58.14     12.17 o 
  -6   1  16       68.71       58.69     11.63 o 
  -5   1  16      151.34      127.40     12.45 o 
  -4   1  16      180.94      147.16     12.43 o 
  -3   1  16      619.41      653.93     20.01 o 
  -2   1  16       16.07       31.76      9.03 o 
  -1   1  16       50.08       42.99      9.14 o 
   0   1  16      876.21      946.28     15.06 o 
   1   1  16        0.33        4.67      9.59 o 
   2   1  16        2.71        4.62     10.60 o 
   3   1  16        0.13       10.74     10.74 o 
   4   1  16       18.35       21.96     11.87 o 
   5   1  16        0.80        0.53     11.68 o 
   6   1  16        0.86       13.45     10.98 o 
  -8   2  16       26.27       25.88     11.53 o 
  -7   2  16       13.00       16.24     10.74 o 
  -6   2  16        9.09       18.89     10.16 o 
  -5   2  16       28.21       13.55     10.67 o 
  -4   2  16      132.22       93.70     12.69 o 
  -3   2  16       69.96       46.77     10.39 o 
  -2   2  16       85.83       58.71     11.05 o 
  -1   2  16       84.65       83.53     10.54 o 
   0   2  16      103.93      106.00      8.56 o 
   1   2  16        3.87       15.46      9.72 o 
   2   2  16       99.34       87.29     11.73 o 
   3   2  16       30.42        4.63     11.23 o 
   4   2  16       77.59       75.68     12.70 o 
   5   2  16        0.04        4.78     10.71 o 
  -8   3  16       19.88       18.09     12.01 o 
  -7   3  16        1.10        0.55     11.22 o 
  -6   3  16        5.58       15.60     10.64 o 
  -5   3  16        5.27        1.93     10.29 o 
  -4   3  16       49.78       67.80     11.37 o 
  -3   3  16        9.71       10.84     10.84 o 
  -2   3  16      450.44      436.64     17.52 o 
  -1   3  16      156.88      173.16     12.81 o 
   0   3  16       10.26       26.65      7.91 o 
   1   3  16      103.60       77.30     12.05 o 
   2   3  16       13.84        6.47     10.36 o 
   3   3  16      218.30      189.30     15.97 o 
   4   3  16       30.33       13.92     12.71 o 
   5   3  16       32.26       23.22     12.61 o 
  -8   4  16        3.16       19.35     10.60 o 
  -7   4  16        1.39        0.56     11.96 o 
  -6   4  16       35.99       28.01     12.22 o 
  -5   4  16       12.87        6.52     10.91 o 
  -4   4  16        7.05       12.28     12.28 o 
  -3   4  16      112.40      101.27     12.73 o 
  -2   4  16       31.68       31.47     10.62 o 
  -1   4  16       52.82       66.68     10.36 o 
   0   4  16      995.07      956.50     29.05 o 
   1   4  16     1013.69     1056.65     25.17 o 
   2   4  16        4.73        7.93     10.29 o 
   3   4  16       68.85       81.66     12.88 o 
   4   4  16        0.03        6.48     11.31 o 
   5   4  16        1.06        5.75     11.81 o 
  -7   5  16        7.18        2.93     12.88 o 
  -6   5  16       10.13       11.83     11.83 o 
  -5   5  16      135.57      151.94     14.46 o 
  -4   5  16       47.08       46.15     12.22 o 
  -3   5  16      707.62      639.49     22.03 o 
  -2   5  16        6.50        0.45     10.53 o 
  -1   5  16      221.98      241.83     14.92 o 
   0   5  16        8.01       11.98      7.48 o 
   1   5  16        3.95       10.25     10.72 o 
   2   5  16       47.39       55.76     10.22 o 
   3   5  16        1.60        3.34     10.33 o 
   4   5  16        2.72        9.57     10.80 o 
   5   5  16      108.78      108.07     15.45 o 
  -7   6  16       23.17       20.19     12.11 o 
  -6   6  16       16.71        7.34     12.33 o 
  -5   6  16        1.16        1.04     11.68 o 
  -4   6  16      306.50      276.55     16.36 o 
  -3   6  16        7.99       14.72     10.33 o 
  -2   6  16       17.81        1.86     10.63 o 
  -1   6  16      282.15      277.16     16.07 o 
   0   6  16       10.70       12.78      7.05 o 
   1   6  16       23.09       16.82     10.04 o 
   2   6  16       28.02       30.51     11.46 o 
   3   6  16       62.82       59.39     11.77 o 
   4   6  16      167.68      158.11     15.30 o 
   5   6  16        3.02       12.82     12.82 o 
  -7   7  16      180.17      206.29     17.07 o 
  -6   7  16      110.38      110.39     15.24 o 
  -5   7  16       16.24        8.12     12.29 o 
  -4   7  16       37.47       39.09     11.79 o 
  -3   7  16        6.84        7.34     10.30 o 
  -2   7  16       23.20        8.57     10.94 o 
  -1   7  16      306.22      311.18     17.12 o 
   0   7  16       97.87       96.40      9.34 o 
   1   7  16       29.24       48.05     11.06 o 
   2   7  16       11.61       12.92      9.93 o 
   3   7  16       12.87       13.48     11.17 o 
   4   7  16       71.87       89.49     13.99 o 
  -6   8  16      109.15      118.13     15.23 o 
  -5   8  16        6.63       18.76     10.61 o 
  -4   8  16       94.69       97.63     12.62 o 
  -3   8  16       71.99       80.20     12.62 o 
  -2   8  16        3.72        7.38     10.14 o 
  -1   8  16       71.09       64.39     11.81 o 
   0   8  16      204.92      233.19     11.84 o 
   1   8  16      150.35      142.45     14.56 o 
   2   8  16        1.60       16.34     10.54 o 
   3   8  16        0.12        0.51     11.47 o 
   4   8  16       79.76       76.62     14.00 o 
  -6   9  16        7.23       12.70     11.21 o 
  -5   9  16       19.75       34.70     11.90 o 
  -4   9  16       10.95       24.90     10.81 o 
  -3   9  16        6.82        4.21     11.17 o 
  -2   9  16      191.82      213.47     14.99 o 
  -1   9  16       50.19       67.33     12.03 o 
   0   9  16      111.42      110.77      9.81 o 
   1   9  16       99.31       92.32     13.90 o 
   2   9  16        2.96        8.23     10.73 o 
   3   9  16       29.57       19.97     12.61 o 
   4   9  16       29.71       30.85     11.78 o 
  -5  10  16       20.30       44.69     10.84 o 
  -4  10  16       39.95       49.77     11.28 o 
  -3  10  16       39.72       32.51     12.00 o 
  -2  10  16        0.13        2.67     11.64 o 
  -1  10  16        3.88        9.58     10.81 o 
   0  10  16       15.36       16.01      8.29 o 
   1  10  16       29.40       27.50     11.76 o 
   2  10  16        0.00       10.66     10.96 o 
   3  10  16       12.30        8.63     12.20 o 
  -5  11  16       36.44       40.32     11.09 o 
  -4  11  16       51.43       65.25     12.86 o 
  -3  11  16       11.89       20.57     11.64 o 
  -2  11  16        2.04        9.92     10.91 o 
  -1  11  16       12.49       12.83      3.93 o 
   0  11  16        6.21       13.35      8.76 o 
   1  11  16        2.34       10.08     11.70 o 
   2  11  16        4.55        9.92     11.86 o 
  -4  12  16       21.99       20.44     12.43 o 
  -3  12  16       10.24        4.52     11.29 o 
  -2  12  16       79.22       93.98     13.04 o 
  -1  12  16       32.27       37.44     11.19 o 
   0  12  16        3.44       18.81      7.81 o 
   1  12  16       53.23       80.36     13.23 o 
  -2  13  16       33.06        8.59     13.07 o 
  -1  13  16        5.80       15.01     10.34 o 
  -7   0  17       15.12        6.31     10.59 o 
  -5   0  17       91.28       99.22     12.33 o 
  -3   0  17        0.00       11.50      9.00 o 
  -1   0  17       18.94        8.99      9.35 o 
   1   0  17     1017.02      947.29     23.89 o 
   3   0  17      240.20      231.23     16.25 o 
   5   0  17        2.41       12.64     11.99 o 
  -7   1  17        0.93       17.96     10.17 o 
  -6   1  17        0.40       10.36     10.36 o 
  -5   1  17      139.82      133.38     13.97 o 
  -4   1  17       21.39       17.90      9.86 o 
  -3   1  17       17.25        1.70      9.73 o 
  -2   1  17       21.27       14.90      9.58 o 
  -1   1  17        0.01        1.61      8.82 o 
   0   1  17      105.35      121.64      9.61 o 
   1   1  17        1.24       11.53     10.02 o 
   2   1  17        0.81        1.38     11.27 o 
   3   1  17       10.65        3.45     11.91 o 
   4   1  17        0.93        6.40     11.45 o 
   5   1  17       10.80       14.08     12.35 o 
  -7   2  17       15.19       14.56     10.68 o 
  -6   2  17       60.12       60.19     12.29 o 
  -5   2  17       67.21       60.12     12.51 o 
  -4   2  17      133.41      144.67     13.05 o 
  -3   2  17       35.64       28.46     10.83 o 
  -2   2  17        5.98       11.13      8.70 o 
  -1   2  17        2.09        2.92      8.92 o 
   0   2  17      278.54      264.63     13.26 o 
   1   2  17       54.04       76.46     11.58 o 
   2   2  17       88.11       90.03     13.53 o 
   3   2  17      256.94      211.09     17.05 o 
   4   2  17       16.94       11.12     11.55 o 
   5   2  17        0.00        3.89     11.48 o 
  -7   3  17        0.77        6.21     11.02 o 
  -6   3  17        1.92        0.55     10.99 o 
  -5   3  17      112.71      109.08     13.12 o 
  -4   3  17        0.04       10.82     10.82 o 
  -3   3  17       96.79       95.79     12.62 o 
  -2   3  17       18.64       11.07     10.68 o 
  -1   3  17       55.70       44.57     11.45 o 
   0   3  17      152.46      123.50     11.58 o 
   1   3  17       46.02       40.80     11.91 o 
   2   3  17       11.48        1.84     11.14 o 
   3   3  17        7.63       27.28     11.89 o 
   4   3  17       33.03       57.34     12.55 o 
   5   3  17        5.53        7.10     12.01 o 
  -7   4  17        3.34       11.60     11.87 o 
  -6   4  17       29.61       30.70     12.02 o 
  -5   4  17       13.04       14.81     10.80 o 
  -4   4  17      174.23      171.03     14.90 o 
  -3   4  17      146.01      149.84     13.58 o 
  -2   4  17       20.32       26.08      9.86 o 
  -1   4  17        0.63        5.36      9.85 o 
   0   4  17        4.21        7.88      7.97 o 
   1   4  17       46.88       42.10     11.34 o 
   2   4  17       17.97       14.12     10.97 o 
   3   4  17      241.04      247.90     17.29 o 
   4   4  17       38.45       37.79     13.24 o 
   5   4  17       15.22        7.07     12.86 o 
  -7   5  17        7.50        6.56     12.19 o 
  -6   5  17       36.90       24.59     13.77 o 
  -5   5  17        8.84       16.83     10.74 o 
  -4   5  17        0.33        5.17     10.51 o 
  -3   5  17      170.00      146.65     14.28 o 
  -2   5  17       16.24        4.26     11.22 o 
  -1   5  17       17.35       17.60      9.82 o 
   0   5  17        1.93       11.62      7.40 o 
   1   5  17       66.28       74.67     11.71 o 
   2   5  17        1.82        1.46     10.80 o 
   3   5  17       17.84       10.58     12.03 o 
   4   5  17        0.02        1.56     11.53 o 
  -7   6  17       18.25       10.82     13.36 o 
  -6   6  17       41.04       43.64     13.16 o 
  -5   6  17        3.00       13.89     10.80 o 
  -4   6  17        5.08       10.89     10.89 o 
  -3   6  17       30.84       18.22     11.67 o 
  -2   6  17        1.33        2.93      9.80 o 
  -1   6  17       54.76       45.07     12.16 o 
   0   6  17        0.14        8.13      9.29 o 
   1   6  17        0.20       11.25     11.25 o 
   2   6  17       43.10       39.15     11.82 o 
   3   6  17        0.13       11.77     11.77 o 
   4   6  17       34.52       37.42     13.08 o 
  -6   7  17        1.05       16.45     12.09 o 
  -5   7  17       79.30       86.36     13.98 o 
  -4   7  17      116.90       81.08     13.52 o 
  -3   7  17       32.64       38.00     11.57 o 
  -2   7  17       14.18       21.23     10.53 o 
  -1   7  17       24.57        7.96     11.69 o 
   0   7  17       11.25       17.07      8.20 o 
   1   7  17       22.09       24.70     11.02 o 
   2   7  17       37.36       44.64     12.26 o 
   3   7  17        8.04       12.42     11.12 o 
   4   7  17       58.70       28.04     13.42 o 
  -6   8  17       12.95       11.21     12.33 o 
  -5   8  17       51.18       21.16     13.14 o 
  -4   8  17      105.28      104.91     14.62 o 
  -3   8  17       44.91       40.16     12.15 o 
  -2   8  17        7.09        4.71     10.04 o 
  -1   8  17       54.79       63.12     12.53 o 
   0   8  17       25.29       24.50      8.46 o 
   1   8  17        0.58        6.21     11.13 o 
   2   8  17        1.56       15.97     10.34 o 
   3   8  17       30.52       30.56     12.33 o 
  -5   9  17       18.32       31.09     11.38 o 
  -4   9  17       30.19       14.05     12.35 o 
  -3   9  17       67.80       58.27     12.76 o 
  -2   9  17        9.45        7.01     11.41 o 
  -1   9  17       46.28       63.36     11.04 o 
   0   9  17       83.46       77.55      9.60 o 
   1   9  17        0.03        8.63     11.42 o 
   2   9  17        0.06       12.73     10.65 o 
   3   9  17       48.54       49.77     13.37 o 
  -5  10  17       14.46       10.41     11.13 o 
  -4  10  17        0.08        1.71     11.06 o 
  -3  10  17       34.85       46.70     11.86 o 
  -2  10  17        9.44       18.39     10.87 o 
  -1  10  17        0.57        9.99     10.43 o 
   0  10  17       26.07       31.32      9.20 o 
   1  10  17        1.13       10.06     11.83 o 
   2  10  17       19.80       45.23     11.31 o 
  -4  11  17       58.80       41.98     12.53 o 
  -3  11  17        8.52        4.56     11.49 o 
  -2  11  17        7.00       23.40     10.74 o 
  -1  11  17        8.96        1.13     11.31 o 
   0  11  17       60.21       71.04     10.72 o 
   1  11  17        7.22        2.31     12.20 o 
  -2  12  17       65.78       57.86     13.35 o 
  -1  12  17        2.68       16.84     10.04 o 
  -6   0  18       14.14       12.70     11.53 o 
  -4   0  18      144.53      105.45     12.28 o 
  -2   0  18       12.14        8.57      9.28 o 
   0   0  18       74.65       47.32     13.05 o 
   2   0  18      135.72      121.85     16.02 o 
   4   0  18       18.89       39.98     13.38 o 
  -7   1  18        3.00        5.79     10.52 o 
  -6   1  18        1.89        2.03      9.71 o 
  -5   1  18       10.11        1.46     10.71 o 
  -4   1  18        1.75        6.66     10.36 o 
  -3   1  18        1.07        9.72      9.72 o 
  -2   1  18      123.01       95.49     12.59 o 
  -1   1  18       11.15       12.67      9.77 o 
   0   1  18       20.73       24.85     10.65 o 
   1   1  18        1.48        2.77     11.23 o 
   2   1  18      493.54      555.31     22.06 o 
   3   1  18       18.89        8.52     13.64 o 
   4   1  18       14.22       11.25     13.07 o 
  -7   2  18       12.41       11.66     11.66 o 
  -6   2  18       13.92       41.33      9.45 o 
  -5   2  18        9.52       17.04     10.77 o 
  -4   2  18       10.20        0.49     11.07 o 
  -3   2  18       30.28       32.24     11.10 o 
  -2   2  18       10.79        8.72     10.49 o 
  -1   2  18        0.04       21.64      9.16 o 
   0   2  18        5.59        4.84      7.20 o 
   1   2  18      105.14      117.43     12.60 o 
   2   2  18      214.65      210.26     16.08 o 
   3   2  18       79.75       76.50     14.00 o 
   4   2  18        7.71       17.26     12.18 o 
  -7   3  18        5.18        2.85     11.43 o 
  -6   3  18        0.10        2.76     11.17 o 
  -5   3  18       28.28       39.02     11.31 o 
  -4   3  18       12.87        3.57     11.26 o 
  -3   3  18       16.42       15.70     10.71 o 
  -2   3  18        6.93        0.49      9.48 o 
  -1   3  18       51.47       43.65     11.57 o 
   0   3  18       57.91       51.28      8.16 o 
   1   3  18        1.33       11.33     10.17 o 
   2   3  18        1.22       15.94     11.26 o 
   3   3  18        7.16        4.72     11.68 o 
   4   3  18       47.07       54.40     12.32 o 
  -6   4  18        1.98        9.73     11.33 o 
  -5   4  18       28.57       16.01     13.04 o 
  -4   4  18      201.22      193.25     15.75 o 
  -3   4  18        0.01        1.51     10.95 o 
  -2   4  18       17.29       21.02     10.64 o 
  -1   4  18        3.56       11.50     10.24 o 
   0   4  18        1.99       10.99      7.43 o 
   1   4  18        8.21       13.83     11.18 o 
   2   4  18       11.28       10.52     11.83 o 
   3   4  18       43.19       32.56     13.70 o 
   4   4  18        9.58       23.96     11.83 o 
  -6   5  18       39.30       23.47     13.39 o 
  -5   5  18        3.74        2.82     11.27 o 
  -4   5  18      145.77      135.71     15.81 o 
  -3   5  18       14.39       19.24     11.18 o 
  -2   5  18      143.06      147.09     14.29 o 
  -1   5  18       11.91       13.84     11.09 o 
   0   5  18       91.62       98.16      9.16 o 
   1   5  18       78.82       62.80     12.33 o 
   2   5  18       41.06       31.89     11.64 o 
   3   5  18       92.04       95.70     14.93 o 
   4   5  18       15.28       10.80     12.06 o 
  -6   6  18        0.87       16.64     10.86 o 
  -5   6  18        2.53       11.30     11.30 o 
  -4   6  18       26.68       33.16     12.26 o 
  -3   6  18        0.04       11.56     11.56 o 
  -2   6  18        9.45        7.77     10.46 o 
  -1   6  18        1.89        0.49     10.54 o 
   0   6  18       13.56        8.47      8.47 o 
   1   6  18       20.95       23.42     11.06 o 
   2   6  18       18.06       13.35     10.95 o 
   3   6  18        5.51        4.77     12.02 o 
  -5   7  18        0.83       12.01     12.01 o 
  -4   7  18      116.13      114.95     13.74 o 
  -3   7  18       20.41       24.04     10.99 o 
  -2   7  18       24.36       23.48     10.99 o 
  -1   7  18        1.65        0.49     10.48 o 
   0   7  18        0.03        7.82      8.25 o 
   1   7  18       17.73       12.96     11.19 o 
   2   7  18        0.50        6.79     10.62 o 
   3   7  18        0.99       12.02     12.02 o 
  -5   8  18        7.07        7.04     12.26 o 
  -4   8  18        0.33       11.48     11.25 o 
  -3   8  18       54.19       26.86     13.18 o 
  -2   8  18        0.12       10.91     10.91 o 
  -1   8  18        1.49        1.65     11.88 o 
   0   8  18       34.34       42.90      8.41 o 
   1   8  18        4.90       11.52     11.52 o 
   2   8  18        4.05       12.22     10.88 o 
  -4   9  18        1.03       19.12     10.77 o 
  -3   9  18       40.73       35.36     13.44 o 
  -2   9  18        2.26        6.18     11.48 o 
  -1   9  18        5.02       16.78     10.79 o 
   0   9  18       28.64       43.12     10.30 o 
   1   9  18        6.85       22.81     12.16 o 
   2   9  18       10.41       16.27     11.48 o 
  -3  10  18        6.65        1.16     10.56 o 
  -2  10  18        0.64        5.73     11.14 o 
  -1  10  18        5.55        0.59     11.57 o 
   0  10  18        7.07       17.56      8.17 o 
   1  10  18       24.64       18.28     13.44 o 
  -5   0  19        4.61        7.35      9.89 o 
  -3   0  19       51.17       53.47     10.81 o 
  -1   0  19       43.22       31.95     10.33 o 
   1   0  19       92.98       67.19     15.68 o 
   3   0  19        7.57       32.87     13.06 o 
  -6   1  19       24.10       19.97     10.75 o 
  -5   1  19       20.49       12.15     12.15 o 
  -4   1  19        8.57       28.88     10.96 o 
  -3   1  19       22.48       16.41     10.74 o 
  -2   1  19       27.85       16.99     10.78 o 
  -1   1  19       14.66        4.19      9.71 o 
   0   1  19        1.24        0.52      6.96 o 
   1   1  19      125.40      123.85     13.29 o 
   2   1  19       77.64       56.01     14.03 o 
   3   1  19      264.62      263.51     19.29 o 
  -6   2  19       27.06       43.91     10.53 o 
  -5   2  19        4.56        3.74     11.51 o 
  -4   2  19        0.45        6.69     11.03 o 
  -3   2  19        9.29        4.98     11.14 o 
  -2   2  19        1.28        8.77     10.36 o 
  -1   2  19        5.72       18.20      9.57 o 
   0   2  19        6.96       24.27      8.52 o 
   1   2  19      114.69      126.83     13.25 o 
   2   2  19        4.42       15.25     12.57 o 
   3   2  19        1.21        8.85     12.36 o 
  -6   3  19        2.27       11.47     11.47 o 
  -5   3  19       13.23        4.43     11.66 o 
  -4   3  19       34.50       27.21     12.56 o 
  -3   3  19      135.60      100.13     14.52 o 
  -2   3  19        2.46        1.51      9.79 o 
  -1   3  19        1.05       11.06     11.06 o 
   0   3  19        1.28        8.78      7.23 o 
   1   3  19       40.31       44.04     11.57 o 
   2   3  19       71.62       72.52     13.14 o 
   3   3  19       29.53        9.34     12.63 o 
  -6   4  19       32.45       45.52     12.14 o 
  -5   4  19       13.60       24.41     10.16 o 
  -4   4  19        3.46        4.36     11.60 o 
  -3   4  19        0.05        0.55     10.77 o 
  -2   4  19        5.97        7.77     11.04 o 
  -1   4  19       84.20       78.05     12.85 o 
   0   4  19        1.45        1.70     21.76 o 
   1   4  19        5.61        2.00     10.76 o 
   2   4  19        8.39       16.32     11.50 o 
   3   4  19        3.29        8.73     12.05 o 
  -5   5  19        0.80       13.89     12.19 o 
  -4   5  19      118.14       95.47     15.90 o 
  -3   5  19       33.76       29.94     12.14 o 
  -2   5  19       23.68       11.16     11.60 o 
  -1   5  19        8.23        6.76     11.15 o 
   0   5  19        7.73        5.93     14.70 o 
   1   5  19        0.39        4.07     11.44 o 
   2   5  19       71.55       40.63     13.79 o 
   3   5  19        4.94       24.96     11.42 o 
  -5   6  19        2.38       21.73     11.54 o 
  -4   6  19       21.45        5.18     12.89 o 
  -3   6  19        1.25       10.01     10.89 o 
  -2   6  19       67.31       86.58     13.41 o 
  -1   6  19       43.00       41.80     12.20 o 
   0   6  19       52.83       44.93     18.31 o 
   1   6  19        6.49       23.43     11.01 o 
   2   6  19       22.98       23.90     11.73 o 
  -5   7  19       10.21       13.61     11.75 o 
  -4   7  19       12.20        4.08     12.72 o 
  -3   7  19        0.44       12.27     12.27 o 
  -2   7  19       18.33       34.55     11.04 o 
  -1   7  19        8.64       17.63     11.31 o 
   0   7  19        7.73        9.30     25.10 o 
   1   7  19        6.77       11.18     11.18 o 
   2   7  19        1.97        4.28     11.71 o 
  -4   8  19      157.48      132.46     15.16 o 
  -3   8  19        0.02        4.64     12.40 o 
  -2   8  19       12.21       11.41     11.18 o 
  -1   8  19       15.80        0.54     11.80 o 
   0   8  19      147.57      143.82     14.32 o 
   1   8  19       13.71        2.23     12.81 o 
  -3   9  19       55.27       49.04     12.22 o 
  -2   9  19        1.06       11.41     11.41 o 
  -1   9  19        5.02       13.85     11.58 o 
   0   9  19        4.04        9.77     11.46 o 
  -4   0  20      106.37      102.14     14.83 o 
  -2   0  20        7.88       10.07     10.31 o 
   0   0  20       16.07        6.37      7.85 o 
   2   0  20       25.30        6.70     13.23 o 
  -5   1  20        3.19        7.90     11.35 o 
  -4   1  20        9.23       23.22     10.30 o 
  -3   1  20        7.05       11.49     11.49 o 
  -2   1  20       47.20       61.81     11.65 o 
  -1   1  20        4.55        7.80     10.25 o 
   0   1  20       29.42       26.28      8.10 o 
   1   1  20       18.13        1.03     12.33 o 
   2   1  20       21.56       37.21     12.11 o 
  -5   2  20       15.27        9.82     10.74 o 
  -4   2  20       81.92       74.26     12.51 o 
  -3   2  20        5.72       15.14     10.76 o 
  -2   2  20       53.00       74.52     11.73 o 
  -1   2  20       27.60       24.63     11.50 o 
   0   2  20        3.16        4.69      7.74 o 
   1   2  20       20.59        6.27     11.99 o 
   2   2  20        3.47       22.02     11.43 o 
  -5   3  20       42.38       49.09     12.00 o 
  -4   3  20       16.24        9.37     12.12 o 
  -3   3  20        2.60        1.59     11.11 o 
  -2   3  20        7.58       13.14     10.55 o 
  -1   3  20        1.85        8.25     10.90 o 
   0   3  20        0.63        2.95      7.74 o 
   1   3  20       14.67       26.71     10.40 o 
   2   3  20        0.28        3.84     12.49 o 
  -5   4  20       21.04       35.82     11.85 o 
  -4   4  20       68.42       67.20     14.81 o 
  -3   4  20        6.00       18.73     10.69 o 
  -2   4  20      103.21       93.72     13.70 o 
  -1   4  20       36.99       11.64     12.63 o 
   0   4  20        0.88        1.56      7.98 o 
   1   4  20       10.96        9.98     11.74 o 
   2   4  20       59.00       48.44     12.35 o 
  -4   5  20       66.23       70.30     13.32 o 
  -3   5  20       14.61       11.25     11.46 o 
  -2   5  20       16.56        9.96     10.92 o 
  -1   5  20       80.31       93.33     13.33 o 
   0   5  20      101.62      104.89     11.14 o 
   1   5  20       53.80       67.25     12.72 o 
  -4   6  20       12.31        4.67     12.20 o 
  -3   6  20       10.74        3.43     11.24 o 
  -2   6  20        0.01        7.31     11.47 o 
  -1   6  20       23.94       27.80     12.06 o 
   0   6  20       10.47        7.77      9.90 o 
   1   6  20       27.61        3.75     12.46 o 
  -3   7  20        7.66       18.02     10.89 o 
  -2   7  20       15.77       13.22     11.89 o 
  -1   7  20       12.25       18.15     11.30 o 
   0   7  20      115.39      104.25     10.26 o 
  -3   0  21       10.05       15.53      9.52 o 
  -1   0  21      111.87       77.11     13.84 o 
   1   0  21        0.12        2.21     11.50 o 
  -4   1  21        0.07        5.80     11.32 o 
  -3   1  21       59.30       50.34     12.04 o 
  -2   1  21       26.12       26.60     11.44 o 
  -1   1  21        3.41       17.19      9.86 o 
   0   1  21       41.28       55.07      8.42 o 
   1   1  21        4.62       11.12     11.12 o 
  -4   2  21        8.85        7.60     11.63 o 
  -3   2  21        0.74       13.41     10.09 o 
  -2   2  21        4.79        5.25     10.91 o 
  -1   2  21       19.17       16.61     11.19 o 
   0   2  21        1.12        8.59      9.25 o 
   1   2  21        2.19        8.69     11.21 o 
  -4   3  21       16.74        7.84     11.33 o 
  -3   3  21       64.07       61.62     12.30 o 
  -2   3  21        9.18        7.57     11.95 o 
  -1   3  21       91.63      121.85     13.30 o 
   0   3  21        8.86        0.80      8.21 o 
   1   3  21        1.44        3.80     11.88 o 
  -3   4  21        0.16        1.70     11.06 o 
  -2   4  21       44.50       53.67     12.30 o 
  -1   4  21        4.46        2.72     11.85 o 
   0   4  21        1.11        7.15     10.44 o 
  -3   5  21       19.28       33.81      9.93 o 
  -2   5  21        0.05       11.29     10.93 o 
  -1   5  21       11.49        1.67     12.27 o 
   0   5  21       21.49        0.64      8.47 o 
  -2   0  22       98.78      105.60     13.08 o 
                                                 
